# Supplementary material for: N-(5-Chloro-1,3-thia­zol-2-yl)-2,4-difluoro­benzamide
Source: Acta Crystallogr Sect E Struct Rep Online. 2012 May 23;68(Pt 6):o1857. doi: 10.1107/S1600536812022477 (PMC3379424; doi:10.1107/S1600536812022477)
Supplement: Supplementary file 2 [file e-68-o1857-Isup3.hkl]

# 
# h,k,l, Fc-squared, Fo-squared, sigma(Fo-squared) and status flag 
# 
data_I
_shelx_title ' P-1 in P-1' 
_shelx_refln_list_code          4 
_shelx_F_calc_maximum      133.15 
_exptl_crystal_F_000       276.00 
_reflns_d_resolution_high  0.8255 
 
loop_ 
 _symmetry_equiv_pos_as_xyz 
 'x, y, z' 
 '-x, -y, -z' 
 
_cell_length_a     6.9291 
_cell_length_b     7.3295 
_cell_length_c    12.1788 
_cell_angle_alpha 101.669 
_cell_angle_beta   98.277 
_cell_angle_gamma 111.796 
 
_shelx_F_squared_multiplier     1.000 
 
loop_ 
 _refln_index_h 
 _refln_index_k 
 _refln_index_l 
 _refln_F_squared_calc 
 _refln_F_squared_meas 
 _refln_F_squared_sigma 
 _refln_observed_status 
   1   0   0      177.09      211.11      4.51 o 
   2   0   0      411.86      353.84      7.58 o 
   3   0   0       31.67       30.87      1.04 o 
   4   0   0      506.62      497.14     10.85 o 
   5   0   0        8.22        5.31      0.93 o 
   6   0   0      197.43      209.25      5.34 o 
   7   0   0       16.82       15.14      2.06 o 
  -7   1   0       31.71       32.84      2.05 o 
  -6   1   0      484.18      466.41     10.52 o 
  -5   1   0       24.73       23.91      1.10 o 
  -4   1   0      656.35      717.54     15.33 o 
  -3   1   0      586.62      552.85     12.83 o 
  -2   1   0      649.70      673.51     14.75 o 
  -1   1   0      378.79      400.48     17.46 o 
   0   1   0      495.86      583.22     23.27 o 
   1   1   0      316.98      333.93      7.07 o 
   2   1   0      691.66      802.40     16.84 o 
   3   1   0     1184.05     1163.96     24.42 o 
   4   1   0      116.50      115.13      2.98 o 
   5   1   0      110.69      110.74      5.02 o 
   6   1   0       10.73       12.99      1.43 o 
   7   1   0        2.86       -1.33      1.02 o 
  -8   2   0       39.64       41.84      2.39 o 
  -7   2   0       63.99       66.66      2.27 o 
  -6   2   0       87.98       80.26      2.47 o 
  -5   2   0      127.39      130.68      3.34 o 
  -4   2   0        3.18        6.87      0.55 o 
  -3   2   0      408.79      389.83      8.41 o 
  -2   2   0     1527.12     1670.72     95.17 o 
  -1   2   0    11603.45    10380.12    742.24 o 
   0   2   0      366.42      331.68      7.02 o 
   1   2   0       99.76      130.51      2.94 o 
   2   2   0        8.81        9.81      0.76 o 
   3   2   0      305.13      369.24      8.12 o 
   4   2   0      197.10      202.13      4.85 o 
   5   2   0       99.67       93.76      3.56 o 
   6   2   0       33.97       32.62      2.13 o 
  -8   3   0        7.58        9.07      1.39 o 
  -7   3   0       12.17        8.70      1.23 o 
  -6   3   0        0.06       -0.67      0.64 o 
  -5   3   0      169.19      156.60      4.92 o 
  -4   3   0      126.51      106.90      2.66 o 
  -3   3   0       30.39       27.84      0.87 o 
  -2   3   0       47.11       60.49      2.04 o 
  -1   3   0        2.30       -0.02      0.16 o 
   0   3   0      150.79      149.69      3.38 o 
   1   3   0      971.60     1014.24     21.23 o 
   2   3   0       32.24       32.02      1.09 o 
   3   3   0      292.63      327.68      9.28 o 
   4   3   0       50.69       47.34      2.63 o 
   5   3   0       86.85       87.92      3.53 o 
  -8   4   0       32.35       33.45      2.13 o 
  -7   4   0       23.89       25.46      1.74 o 
  -6   4   0       31.38       35.39      1.94 o 
  -5   4   0       31.53       37.32      1.85 o 
  -4   4   0      150.53      145.07      6.72 o 
  -3   4   0      484.21      483.70     13.03 o 
  -2   4   0      718.09      754.25     19.78 o 
  -1   4   0      272.45      245.03      6.52 o 
   0   4   0      706.96      743.62     21.36 o 
   1   4   0       28.55       30.46      1.08 o 
   2   4   0        0.77        0.97      0.68 o 
   3   4   0      161.90      167.12      5.33 o 
   4   4   0       39.74       38.86      2.14 o 
   5   4   0        0.64        0.45      1.03 o 
  -8   5   0        2.08        1.76      0.98 o 
  -7   5   0       21.72       25.05      3.44 o 
  -6   5   0      208.57      206.62      6.56 o 
  -5   5   0       28.34       35.77      1.88 o 
  -4   5   0       47.75       41.14      2.91 o 
  -3   5   0       22.42       19.24      1.24 o 
  -2   5   0       58.12       52.18      2.03 o 
  -1   5   0        0.78        1.65      0.61 o 
   0   5   0      243.60      275.50      7.72 o 
   1   5   0        2.45        2.13      0.92 o 
   2   5   0       62.80       59.07      2.50 o 
   3   5   0       11.81       10.49      2.20 o 
   4   5   0        5.76        4.25      1.20 o 
  -7   6   0       10.94       15.89      1.53 o 
  -6   6   0        0.78        0.57      0.80 o 
  -5   6   0       46.17       55.67      2.56 o 
  -4   6   0        0.98       -0.39      0.94 o 
  -3   6   0       20.77       28.08      2.03 o 
  -2   6   0        4.41        2.16      1.08 o 
  -1   6   0      123.13      115.20      5.55 o 
   0   6   0        1.41       -0.72      0.94 o 
   1   6   0        6.90        6.82      1.59 o 
   2   6   0      213.72      212.25      6.61 o 
   3   6   0       12.98       13.66      2.15 o 
  -7   7   0       23.22       28.29      2.09 o 
  -6   7   0       22.55       22.57      1.76 o 
  -5   7   0        8.99        7.80      1.95 o 
  -4   7   0       54.16       63.51      2.76 o 
  -3   7   0       38.62       35.05      1.98 o 
  -2   7   0       19.48       16.71      2.06 o 
  -1   7   0        1.35       -0.36      1.08 o 
   0   7   0        0.30       -0.11      1.37 o 
   1   7   0       60.34       62.00      3.89 o 
  -6   8   0       19.21       20.13      1.81 o 
  -5   8   0        1.55       -1.23      1.41 o 
  -4   8   0       21.37       19.06      2.57 o 
  -3   8   0        4.04        0.11      1.41 o 
  -2   8   0       18.50       14.71      2.10 o 
  -1   8   0        4.81        2.24      1.48 o 
   0  -8   1        0.19       -1.79      1.19 o 
   1  -8   1        0.66       -1.41      1.08 o 
   2  -8   1       27.93       23.09      2.43 o 
   3  -8   1        4.99        7.40      2.06 o 
   4  -8   1       86.04       86.60      7.06 o 
   5  -8   1        0.22       -1.01      1.33 o 
   6  -8   1        6.46        6.55      1.29 o 
  -1  -7   1       18.14       20.86      2.21 o 
   0  -7   1       15.43       13.23      1.77 o 
   1  -7   1        0.82        0.04      1.12 o 
   2  -7   1        7.18        6.03      1.70 o 
   3  -7   1       25.66       25.03      2.41 o 
   4  -7   1        0.71        1.80      0.87 o 
   5  -7   1       16.29       19.23      2.46 o 
   6  -7   1       13.84       16.13      1.55 o 
   7  -7   1        8.13        8.41      2.18 o 
  -3  -6   1        0.33       -1.45      0.97 o 
  -2  -6   1      131.31      126.05      4.32 o 
  -1  -6   1        0.01       -1.51      1.01 o 
   0  -6   1       12.16       13.51      1.70 o 
   1  -6   1      175.49      174.98      5.20 o 
   2  -6   1       18.67       17.05      1.27 o 
   3  -6   1      369.45      361.96     10.22 o 
   4  -6   1        0.13       -1.35      0.90 o 
   5  -6   1        0.97       -0.47      0.94 o 
   6  -6   1       14.31       20.80      1.65 o 
   7  -6   1       46.13       42.97      2.43 o 
  -4  -5   1       24.97       23.00      1.85 o 
  -3  -5   1       55.55       55.76      2.53 o 
  -2  -5   1       48.54       45.56      2.09 o 
  -1  -5   1      282.33      279.28      7.90 o 
   0  -5   1        3.45        4.03      0.66 o 
   1  -5   1       12.06        8.03      1.27 o 
   2  -5   1       26.56       36.05      4.86 o 
   3  -5   1      117.99      131.46      4.18 o 
   4  -5   1        4.46        4.48      0.79 o 
   5  -5   1      165.84      174.23      8.19 o 
   6  -5   1        0.94        1.96      0.87 o 
   7  -5   1        2.20        1.04      0.81 o 
   8  -5   1       10.75        8.60      1.39 o 
  -5  -4   1       42.42       39.77      3.34 o 
  -4  -4   1        0.22       -1.04      0.78 o 
  -3  -4   1      564.58      589.65     16.07 o 
  -2  -4   1       46.64       42.18      1.40 o 
  -1  -4   1      165.32      166.95      3.89 o 
   0  -4   1        9.38        6.47      1.01 o 
   1  -4   1      143.48      141.72      3.28 o 
   2  -4   1     2523.97     2839.88     72.56 o 
   3  -4   1      243.83      252.47      7.15 o 
   4  -4   1       94.95       81.92      2.90 o 
   5  -4   1       27.61       27.77      1.58 o 
   6  -4   1      140.23      123.52      4.32 o 
   7  -4   1        0.10       -0.70      0.68 o 
   8  -4   1        6.86        5.73      1.21 o 
  -6  -3   1        0.50       -0.33      2.42 o 
  -5  -3   1       66.37       65.38      2.88 o 
  -4  -3   1      110.04       99.28      3.57 o 
  -3  -3   1        0.36       -0.15      0.53 o 
  -2  -3   1     1049.44     1188.36     24.90 o 
  -1  -3   1       40.70       40.66      1.17 o 
   0  -3   1      350.16      395.51      8.42 o 
   1  -3   1       49.95       67.05      1.86 o 
   2  -3   1       13.41        3.91      0.47 o 
   3  -3   1        5.57       13.12      0.87 o 
   4  -3   1      202.61      216.88      7.83 o 
   5  -3   1      151.79      130.90      4.27 o 
   6  -3   1        3.46        2.82      1.79 o 
   7  -3   1       16.17       18.47      1.49 o 
   8  -3   1       51.28       53.80      2.77 o 
  -6  -2   1       28.32       29.50      2.01 o 
  -5  -2   1        8.39        6.41      0.78 o 
  -4  -2   1      126.35      126.02      3.25 o 
  -3  -2   1      103.22      108.80      2.73 o 
  -2  -2   1       18.77       14.68      0.72 o 
  -1  -2   1       30.89       25.65      1.06 o 
   0  -2   1      103.05       74.55      1.73 o 
   1  -2   1     7830.25     7361.97    383.13 o 
   2  -2   1      262.06      301.78      6.47 o 
   3  -2   1        5.28        8.82      1.17 o 
   4  -2   1       27.09       27.77      1.04 o 
   5  -2   1       16.51       19.91      0.99 o 
   6  -2   1      265.26      269.32      6.42 o 
   7  -2   1       18.66       13.90      1.06 o 
   8  -2   1        6.39        5.51      1.61 o 
  -7  -1   1       14.75       11.05      3.58 o 
  -6  -1   1      194.75      205.08      5.16 o 
  -5  -1   1      158.25      166.94      5.27 o 
  -4  -1   1        9.02        8.25      0.78 o 
  -3  -1   1      416.74      437.95     11.42 o 
  -2  -1   1       65.12       50.20      1.61 o 
  -1  -1   1      441.91      493.49     10.35 o 
   0  -1   1       71.53       58.68      2.22 o 
   1  -1   1       15.88       40.52      1.71 o 
   2  -1   1       39.96       57.12      1.77 o 
   3  -1   1      771.16      792.07     16.71 o 
   4  -1   1      102.14      106.99      2.74 o 
   5  -1   1      597.72      627.28     13.69 o 
   6  -1   1       76.52       82.61      2.58 o 
   7  -1   1       43.81       46.96      1.93 o 
  -7   0   1      131.45      118.99      5.14 o 
  -6   0   1       16.35       18.93      1.20 o 
  -5   0   1       86.12       89.05      2.56 o 
  -4   0   1      351.30      398.34      8.79 o 
  -3   0   1       94.81      120.30      2.90 o 
  -2   0   1     1289.54     1269.80     26.89 o 
  -1   0   1     2416.24     2196.28     56.38 o 
   1   0   1        7.48        5.71      0.31 o 
   2   0   1      814.38      791.99     16.62 o 
   3   0   1       86.15       87.54      2.24 o 
   4   0   1      330.56      328.47      7.38 o 
   5   0   1      746.78      817.11     17.65 o 
   6   0   1       22.58       23.85      1.49 o 
   7   0   1        5.68        2.16      1.09 o 
  -8   1   1       45.76       48.69      2.09 o 
  -7   1   1       11.95       12.31      1.11 o 
  -6   1   1       12.31       10.58      0.98 o 
  -5   1   1       28.06       36.06      1.36 o 
  -4   1   1      630.88      620.49     13.34 o 
  -3   1   1      221.68      310.21      6.77 o 
  -2   1   1      680.25      628.90     13.66 o 
  -1   1   1      572.86      606.66     23.48 o 
   0   1   1      233.93      220.08      5.81 o 
   1   1   1      347.33      363.31      7.69 o 
   2   1   1     2675.30     2898.67     59.92 o 
   3   1   1       10.41       16.35      0.74 o 
   4   1   1      404.54      382.90      8.53 o 
   5   1   1        7.47        6.36      1.07 o 
   6   1   1       29.51       26.51      1.84 o 
  -8   2   1       45.86       42.28      2.39 o 
  -7   2   1       60.56       64.71      2.21 o 
  -6   2   1       92.78       87.05      2.58 o 
  -5   2   1      437.02      391.07      8.73 o 
  -4   2   1      396.99      380.70      8.36 o 
  -3   2   1     2362.17     2562.23    123.54 o 
  -2   2   1      264.98      301.81      6.50 o 
  -1   2   1     1272.95     1341.53     75.12 o 
   0   2   1      168.37      169.59      3.70 o 
   1   2   1     2073.29     2155.38     44.64 o 
   2   2   1       14.76       10.01      0.70 o 
   3   2   1      838.88      911.31     19.31 o 
   4   2   1      338.14      316.38      9.13 o 
   5   2   1       55.73       56.81      2.61 o 
   6   2   1        1.62        0.59      1.03 o 
  -8   3   1        3.42        3.95      1.10 o 
  -7   3   1        0.07       -0.35      0.70 o 
  -6   3   1       57.06       52.12      2.35 o 
  -5   3   1      381.23      387.33      8.61 o 
  -4   3   1      485.10      492.59     12.71 o 
  -3   3   1      430.46      386.93      8.38 o 
  -2   3   1       68.62       71.00      1.76 o 
  -1   3   1       39.41       35.69      1.01 o 
   0   3   1      310.29      300.74      6.50 o 
   1   3   1      133.08      136.02      3.17 o 
   2   3   1      115.14      113.31      3.63 o 
   3   3   1      230.37      242.42      7.15 o 
   4   3   1       19.20       17.02      1.39 o 
   5   3   1       73.85       69.72      3.70 o 
  -8   4   1       26.19       27.07      1.91 o 
  -7   4   1       97.80       87.10      3.50 o 
  -6   4   1       88.16       93.60      3.51 o 
  -5   4   1       17.48       21.64      1.37 o 
  -4   4   1      200.27      187.36      5.64 o 
  -3   4   1       15.32       17.44      1.74 o 
  -2   4   1       57.12       50.64      1.56 o 
  -1   4   1      552.34      609.81     12.93 o 
   0   4   1      322.24      357.31      9.99 o 
   1   4   1       20.48       28.63      1.43 o 
   2   4   1      232.31      227.02      6.73 o 
   3   4   1       47.87       51.35      2.37 o 
   4   4   1        5.13        4.25      1.12 o 
  -8   5   1        6.16        6.26      1.23 o 
  -7   5   1        5.73        6.09      1.16 o 
  -6   5   1       23.24       22.55      1.60 o 
  -5   5   1       87.96       83.39      3.19 o 
  -4   5   1       58.88       63.62      2.55 o 
  -3   5   1        8.00        6.50      0.83 o 
  -2   5   1       33.94       26.07      2.90 o 
  -1   5   1      112.86      127.18      4.11 o 
   0   5   1        3.18        3.30      0.72 o 
   1   5   1        6.14        5.40      0.94 o 
   2   5   1      281.64      291.80      8.53 o 
   3   5   1       38.58       29.16      2.07 o 
  -7   6   1       33.26       37.57      3.30 o 
  -6   6   1       11.08       10.89      1.29 o 
  -5   6   1      126.73      140.04      4.83 o 
  -4   6   1      135.29      137.04      6.96 o 
  -3   6   1        0.06       -0.24      0.83 o 
  -2   6   1       62.83       58.84      3.61 o 
  -1   6   1       70.07       63.04      3.72 o 
   0   6   1       58.70       54.68      3.35 o 
   1   6   1      121.97      132.92      6.35 o 
   2   6   1       15.35       18.27      1.63 o 
  -7   7   1        2.95        4.97      1.28 o 
  -6   7   1        0.20       -0.59      0.77 o 
  -5   7   1       11.73       12.77      2.37 o 
  -4   7   1        0.42        1.08      1.33 o 
  -3   7   1      100.95       97.09      5.45 o 
  -2   7   1       36.85       30.96      2.68 o 
  -1   7   1        8.55        4.80      1.52 o 
   0   7   1        1.93        3.07      1.41 o 
   1   7   1       14.24       19.58      2.28 o 
  -5   8   1        0.27       -1.19      1.26 o 
  -4   8   1        7.04        7.08      2.02 o 
  -3   8   1        1.42        1.59      1.48 o 
  -2   8   1        2.76        3.54      1.55 o 
  -1   8   1        8.22        5.63      1.70 o 
   0  -8   2        0.52       -1.37      1.26 o 
   1  -8   2       17.29       17.13      2.06 o 
   2  -8   2        8.32        5.63      1.66 o 
   3  -8   2        0.50        0.15      0.88 o 
   4  -8   2       66.81       69.33      3.05 o 
   5  -8   2        0.87        0.03      0.94 o 
   6  -8   2        0.30        1.12      1.59 o 
  -2  -7   2       23.00       22.97      2.42 o 
  -1  -7   2        2.05        1.41      1.23 o 
   0  -7   2      152.33      153.39      7.07 o 
   1  -7   2       22.95       17.55      1.99 o 
   2  -7   2        0.77       -1.00      0.67 o 
   3  -7   2        5.41        5.96      1.00 o 
   4  -7   2       12.95       14.54      1.34 o 
   5  -7   2        0.78        0.68      0.82 o 
   6  -7   2       88.42      102.22      6.09 o 
   7  -7   2        1.67        0.79      0.96 o 
  -3  -6   2        0.32       -1.51      1.01 o 
  -2  -6   2       15.35       18.20      2.51 o 
  -1  -6   2       19.59       21.88      2.06 o 
   0  -6   2      105.76       98.01      3.23 o 
   1  -6   2       18.77       14.70      1.18 o 
   2  -6   2      157.06      143.63      4.96 o 
   3  -6   2      680.78      678.50     18.26 o 
   4  -6   2        0.05       -0.90      0.60 o 
   5  -6   2        3.12        4.10      0.95 o 
   6  -6   2        0.20       -0.07      0.74 o 
   7  -6   2        6.81        7.87      1.28 o 
  -4  -5   2        1.41        1.02      1.21 o 
  -3  -5   2       61.96       64.77      2.70 o 
  -2  -5   2        2.49        2.59      1.66 o 
  -1  -5   2      380.14      392.92      8.64 o 
   0  -5   2      183.03      186.26      4.32 o 
   1  -5   2       10.52        5.91      1.48 o 
   2  -5   2       96.06       94.04      3.46 o 
   3  -5   2       52.10       47.28      2.00 o 
   4  -5   2        6.10        5.28      0.83 o 
   5  -5   2      179.39      166.56      7.90 o 
   6  -5   2       26.64       25.24      1.71 o 
   7  -5   2       38.19       43.85      2.39 o 
  -5  -4   2      122.01      113.99      4.25 o 
  -4  -4   2        1.82        1.04      1.05 o 
  -3  -4   2      166.32      184.18      4.46 o 
  -2  -4   2       63.16       70.53      1.99 o 
  -1  -4   2      134.11      145.98      3.46 o 
   0  -4   2       19.98       19.93      0.98 o 
   1  -4   2     2120.84     2273.86    111.38 o 
   2  -4   2     2157.62     2401.21     61.58 o 
   3  -4   2      155.10      164.05      7.31 o 
   4  -4   2       48.71       39.08      1.77 o 
   5  -4   2       52.86       60.27      3.68 o 
   6  -4   2        0.81       -0.57      0.70 o 
   7  -4   2        0.71        0.59      0.76 o 
   8  -4   2       31.79       33.76      2.18 o 
  -6  -3   2        9.92       10.70      1.51 o 
  -5  -3   2       14.04       14.65      1.38 o 
  -4  -3   2       38.83       41.60      1.52 o 
  -3  -3   2       23.16       15.03      0.81 o 
  -2  -3   2      757.49      794.44     16.79 o 
  -1  -3   2       21.50       12.39      0.82 o 
   0  -3   2        1.62        0.74      0.27 o 
   1  -3   2       66.73       74.48      1.80 o 
   2  -3   2       27.62       32.33      1.28 o 
   3  -3   2        1.24        5.63      0.41 o 
   4  -3   2     1034.86     1157.90     30.11 o 
   5  -3   2        0.01       -0.92      0.61 o 
   6  -3   2      496.66      487.44     13.64 o 
   7  -3   2        0.26        0.92      0.80 o 
   8  -3   2        0.14       -0.55      0.84 o 
  -6  -2   2      340.40      349.90     14.80 o 
  -5  -2   2      107.05      114.67      3.15 o 
  -4  -2   2      329.67      331.21      7.47 o 
  -3  -2   2      237.31      227.58      5.17 o 
  -2  -2   2      749.87      738.43     15.57 o 
  -1  -2   2      625.82      652.16     13.69 o 
   0  -2   2    17729.57    14483.57    360.04 o 
   1  -2   2     1952.84     2165.93     44.86 o 
   2  -2   2        8.37        4.22      0.29 o 
   3  -2   2      748.15      709.79     15.03 o 
   4  -2   2      227.43      208.10      4.83 o 
   5  -2   2        0.67        2.15      0.73 o 
   6  -2   2        0.54       -0.57      0.54 o 
   7  -2   2       48.19       48.36      1.92 o 
  -7  -1   2       13.39       13.62      1.25 o 
  -6  -1   2      148.66      148.41      3.97 o 
  -5  -1   2       31.08       37.85      1.79 o 
  -4  -1   2        0.01        0.12      0.39 o 
  -3  -1   2     1074.64     1128.23     23.73 o 
  -2  -1   2       38.84       38.26      1.31 o 
  -1  -1   2      675.86      668.38     13.95 o 
   0  -1   2      256.09      257.69      6.59 o 
   1  -1   2      129.10      111.75      3.25 o 
   2  -1   2      107.33      149.16      3.36 o 
   3  -1   2      984.86     1006.48     21.36 o 
   4  -1   2       77.29       65.66      1.91 o 
   5  -1   2      223.88      234.44      5.61 o 
   6  -1   2       30.99       29.38      1.38 o 
   7  -1   2        1.47       -0.97      1.01 o 
  -7   0   2      109.77      118.42      4.74 o 
  -6   0   2      324.27      331.13      7.75 o 
  -5   0   2      147.72      149.32      3.80 o 
  -4   0   2       76.96       83.26      2.27 o 
  -3   0   2      403.87      413.60      8.95 o 
  -2   0   2      171.26      160.61      3.59 o 
  -1   0   2     4503.85     3999.84    227.24 o 
   0   0   2     1159.78      852.55     97.42 o 
   1   0   2      125.70      134.93      4.96 o 
   2   0   2      577.23      682.50     14.39 o 
   3   0   2      554.16      734.81     15.62 o 
   4   0   2      141.85      128.09      3.87 o 
   5   0   2       28.86       29.49      1.53 o 
   6   0   2       15.98       13.11      1.33 o 
   7   0   2       25.33       32.10      2.15 o 
  -8   1   2       18.49       19.04      1.37 o 
  -7   1   2        1.79        0.43      0.72 o 
  -6   1   2       45.43       40.58      1.60 o 
  -5   1   2       60.16       55.87      1.81 o 
  -4   1   2      211.16      189.03      4.44 o 
  -3   1   2      194.50      182.82      4.15 o 
  -2   1   2      454.96      533.43     11.39 o 
  -1   1   2      895.91     1060.55     39.04 o 
   0   1   2       56.65       94.99      2.66 o 
   1   1   2      590.77      519.52     13.66 o 
   2   1   2      229.26      271.03      5.94 o 
   3   1   2       41.95       56.79      1.64 o 
   4   1   2      458.03      482.14     10.60 o 
   5   1   2       23.92       25.75      1.63 o 
   6   1   2       88.29       90.01      3.66 o 
  -8   2   2       70.03       69.81      3.51 o 
  -7   2   2        3.35        2.97      0.70 o 
  -6   2   2      152.00      154.51      3.98 o 
  -5   2   2        4.62        5.36      0.74 o 
  -4   2   2      200.85      176.31      4.14 o 
  -3   2   2      147.86      143.35      3.33 o 
  -2   2   2      513.49      475.61     12.65 o 
  -1   2   2     1766.92     1746.16     84.38 o 
   0   2   2     1306.83     1383.67     35.71 o 
   1   2   2      196.45      188.53      5.31 o 
   2   2   2      709.49      868.04     18.27 o 
   3   2   2      265.08      267.32      7.70 o 
   4   2   2       15.52       16.51      1.33 o 
   5   2   2       26.85       25.62      3.58 o 
   6   2   2       10.24        9.00      1.54 o 
  -8   3   2        9.45        7.97      1.34 o 
  -7   3   2       82.81       83.75      3.37 o 
  -6   3   2      152.17      133.80      4.52 o 
  -5   3   2      116.30      130.36      3.30 o 
  -4   3   2        1.52        1.53      0.33 o 
  -3   3   2      427.74      355.96      7.76 o 
  -2   3   2      330.71      325.30      7.06 o 
  -1   3   2       24.10       23.07      0.78 o 
   0   3   2        8.61       10.25      0.50 o 
   1   3   2       88.07       83.47      3.03 o 
   2   3   2       78.08       79.79      2.83 o 
   3   3   2      356.22      355.10     10.12 o 
   4   3   2        0.10       -0.94      0.62 o 
   5   3   2       39.43       41.62      2.43 o 
  -8   4   2        2.08        1.33      0.86 o 
  -7   4   2       22.44       24.88      1.74 o 
  -6   4   2       47.12       44.79      2.18 o 
  -5   4   2       31.86       39.33      1.88 o 
  -4   4   2      408.09      401.21     11.10 o 
  -3   4   2       18.33       23.67      1.24 o 
  -2   4   2      190.83      194.56      5.50 o 
  -1   4   2       29.33       16.88      0.99 o 
   0   4   2       65.15       72.49      2.50 o 
   1   4   2      126.17      127.03      5.15 o 
   2   4   2      433.27      458.06     12.70 o 
   3   4   2        0.60        0.31      0.79 o 
   4   4   2      103.50      103.46      4.01 o 
  -8   5   2        2.06        0.39      0.88 o 
  -7   5   2        6.53        6.77      1.18 o 
  -6   5   2       20.88       19.91      1.52 o 
  -5   5   2        7.70        5.24      1.17 o 
  -4   5   2      139.41      137.40      4.50 o 
  -3   5   2       12.39        5.57      1.45 o 
  -2   5   2      157.80      151.27      6.42 o 
  -1   5   2       51.92       44.10      2.18 o 
   0   5   2      133.20      147.23      4.57 o 
   1   5   2       11.84       13.39      1.28 o 
   2   5   2       15.80       16.38      1.48 o 
   3   5   2        1.70        0.35      0.99 o 
  -7   6   2       10.08       14.08      1.50 o 
  -6   6   2       48.84       49.77      2.49 o 
  -5   6   2        1.67        0.57      0.80 o 
  -4   6   2      113.56      125.23      8.81 o 
  -3   6   2       16.71       19.74      2.24 o 
  -2   6   2       12.77        8.71      1.73 o 
  -1   6   2        5.01        1.59      1.19 o 
   0   6   2        5.81        6.46      1.52 o 
   1   6   2      159.82      171.13      7.88 o 
   2   6   2       29.98       34.51      2.14 o 
  -7   7   2        0.12        0.23      0.87 o 
  -6   7   2        3.02        3.90      1.07 o 
  -5   7   2       25.76       26.93      2.17 o 
  -4   7   2        1.14        2.31      1.44 o 
  -3   7   2       58.38       53.96      3.75 o 
  -2   7   2       11.76        7.48      1.81 o 
  -1   7   2       49.66       43.13      3.12 o 
   0   7   2        3.55        0.83      1.41 o 
   1   7   2       17.36       16.34      2.28 o 
  -5   8   2        1.72        0.83      1.48 o 
  -4   8   2       31.44       28.42      3.04 o 
  -3   8   2        3.31        0.32      1.62 o 
  -2   8   2        5.79        5.77      1.77 o 
   0  -8   3        3.03        2.56      1.44 o 
   1  -8   3       32.05       27.12      2.43 o 
   2  -8   3        0.70       -0.97      0.90 o 
   3  -8   3      152.25      141.47      4.82 o 
   4  -8   3       42.98       38.88      2.21 o 
   5  -8   3        2.12        3.59      1.10 o 
   6  -8   3        0.06       -0.69      1.37 o 
  -2  -7   3        1.94        1.23      1.41 o 
  -1  -7   3       34.95       35.40      2.68 o 
   0  -7   3       21.22       25.32      2.24 o 
   1  -7   3        0.15       -0.88      0.58 o 
   2  -7   3        2.66        0.44      1.05 o 
   3  -7   3       30.32       36.08      1.90 o 
   4  -7   3        0.06       -0.93      0.67 o 
   5  -7   3        9.27       11.61      1.42 o 
   6  -7   3       10.77       14.59      2.49 o 
   7  -7   3        5.80        5.02      2.65 o 
  -3  -6   3       19.45       15.97      1.52 o 
  -2  -6   3       26.16       28.78      1.72 o 
  -1  -6   3       11.18       12.48      1.66 o 
   0  -6   3       40.25       40.40      1.76 o 
   1  -6   3        6.58        5.93      2.87 o 
   2  -6   3      493.95      493.57     15.47 o 
   3  -6   3       24.09       24.90      1.57 o 
   4  -6   3       11.27        9.39      1.13 o 
   5  -6   3       15.87       13.64      1.28 o 
   6  -6   3       56.68       55.54      3.96 o 
   7  -6   3        1.96        2.31      1.41 o 
  -4  -5   3        2.99        1.68      1.02 o 
  -3  -5   3        5.86        7.57      1.80 o 
  -2  -5   3       61.86       61.36      1.91 o 
  -1  -5   3      172.49      192.33      4.52 o 
   0  -5   3        4.07        5.63      0.59 o 
   1  -5   3       11.38        9.78      0.86 o 
   2  -5   3        0.19        0.08      0.56 o 
   3  -5   3       20.31       19.59      1.26 o 
   4  -5   3        9.67       10.01      1.04 o 
   5  -5   3       94.12       92.62      4.50 o 
   6  -5   3       27.90       25.52      1.72 o 
   7  -5   3       66.44       68.87      3.11 o 
  -5  -4   3       69.52       75.78      4.58 o 
  -4  -4   3        6.11        6.10      1.01 o 
  -3  -4   3       93.63       96.09      2.63 o 
  -2  -4   3       23.87       26.70      1.07 o 
  -1  -4   3       35.10       30.56      1.07 o 
   0  -4   3      435.60      427.83      9.19 o 
   1  -4   3      751.50      787.39     23.37 o 
   2  -4   3       18.34       24.38      1.23 o 
   3  -4   3       20.58       21.83      1.20 o 
   4  -4   3       41.03       43.87      1.94 o 
   5  -4   3        2.70        1.59      1.12 o 
   6  -4   3      174.69      166.90      5.49 o 
   7  -4   3       13.68       14.96      1.42 o 
  -6  -3   3      124.74      123.18      5.51 o 
  -5  -3   3       16.42       15.82      1.04 o 
  -4  -3   3      106.38       98.73      2.73 o 
  -3  -3   3       71.47       70.72      2.00 o 
  -2  -3   3      187.59      197.72      4.51 o 
  -1  -3   3     1348.65     1456.26     30.31 o 
   0  -3   3      156.85      185.49      4.11 o 
   1  -3   3       52.88       66.56      1.66 o 
   2  -3   3       50.19       36.37      1.82 o 
   3  -3   3      200.79      190.26      9.41 o 
   4  -3   3       14.61       11.82      0.73 o 
   5  -3   3      325.59      348.00      9.88 o 
   6  -3   3       16.31       15.36      1.37 o 
   7  -3   3        9.75        9.49      1.34 o 
  -6  -2   3       21.83       21.20      1.32 o 
  -5  -2   3       48.28       46.50      1.72 o 
  -4  -2   3      518.73      543.51     11.82 o 
  -3  -2   3       15.83       19.83      0.85 o 
  -2  -2   3      186.92      153.59      3.52 o 
  -1  -2   3      919.12      963.80     20.10 o 
   0  -2   3      219.37      259.66      5.57 o 
   1  -2   3      359.89      289.68      7.49 o 
   2  -2   3     1182.20     1197.61     24.95 o 
   3  -2   3      122.77      115.46      2.81 o 
   4  -2   3        0.35        0.74      0.60 o 
   5  -2   3     1146.16     1232.76     26.16 o 
   6  -2   3        1.26        2.05      0.62 o 
   7  -2   3        0.87       -0.13      0.81 o 
  -7  -1   3      120.72      112.07      3.38 o 
  -6  -1   3        9.27       10.17      1.13 o 
  -5  -1   3      150.33      158.78      4.84 o 
  -4  -1   3      338.41      315.07      7.12 o 
  -3  -1   3      646.81      768.73     16.30 o 
  -2  -1   3     1529.29     1570.02     59.18 o 
  -1  -1   3     4533.42     3389.35     84.35 o 
   0  -1   3     2247.34     1738.59     43.43 o 
   1  -1   3      749.83      786.54     16.41 o 
   2  -1   3      407.66      420.98      9.00 o 
   3  -1   3       36.30       34.28      1.64 o 
   4  -1   3      106.12      112.52      2.91 o 
   5  -1   3      357.58      340.27      7.82 o 
   6  -1   3        5.96        4.47      0.74 o 
   7  -1   3      158.95      164.30      7.69 o 
  -7   0   3       98.95      100.76      3.87 o 
  -6   0   3        0.01       -0.71      0.48 o 
  -5   0   3      688.40      651.73     14.19 o 
  -4   0   3       43.17       59.65      1.76 o 
  -3   0   3     1213.42     1320.74     27.63 o 
  -2   0   3     1778.56     1639.22     86.98 o 
  -1   0   3      238.64      223.50      4.81 o 
   0   0   3      537.73      466.82     20.77 o 
   1   0   3     2364.70     2136.73    139.17 o 
   2   0   3      503.50      522.75     15.60 o 
   3   0   3       47.54       49.24      1.97 o 
   4   0   3      619.88      616.45     16.03 o 
   5   0   3        2.93        2.28      0.77 o 
   6   0   3       23.38       22.09      1.69 o 
   7   0   3       10.52       10.85      1.53 o 
  -8   1   3       54.07       53.48      2.18 o 
  -7   1   3        6.60        8.47      0.95 o 
  -6   1   3       35.31       42.05      1.63 o 
  -5   1   3      147.80      155.05      3.88 o 
  -4   1   3     1041.68     1127.24     23.79 o 
  -3   1   3      675.09      651.08     13.83 o 
  -2   1   3      447.47      428.49      9.13 o 
  -1   1   3       10.50       20.94      1.16 o 
   0   1   3     1007.94      978.72     25.28 o 
   1   1   3      200.56      182.12      5.08 o 
   2   1   3        6.18       11.62      0.66 o 
   3   1   3       67.71       62.64      1.79 o 
   4   1   3      341.24      349.04      9.93 o 
   5   1   3      118.78      104.80      4.95 o 
   6   1   3      197.58      180.38      6.10 o 
  -8   2   3        2.48        3.18      1.03 o 
  -7   2   3       35.34       31.24      1.45 o 
  -6   2   3      232.05      222.12      5.40 o 
  -5   2   3       65.60       66.85      1.99 o 
  -4   2   3      366.08      364.01      8.03 o 
  -3   2   3      161.87      135.31      3.19 o 
  -2   2   3       67.43       58.98      1.54 o 
  -1   2   3      477.35      462.73     14.40 o 
   0   2   3      868.47     1008.14     26.92 o 
   1   2   3       22.73       31.55      1.32 o 
   2   2   3      147.06      123.43      3.88 o 
   3   2   3      133.49      147.42      4.71 o 
   4   2   3        5.16        3.73      0.92 o 
   5   2   3       81.59       75.06      5.05 o 
  -8   3   3        8.27       11.70      2.04 o 
  -7   3   3        4.55        4.84      1.03 o 
  -6   3   3       13.34       13.86      1.70 o 
  -5   3   3        1.72        1.12      0.53 o 
  -4   3   3      249.54      270.41      6.11 o 
  -3   3   3       14.69       19.01      2.16 o 
  -2   3   3      110.75       70.59      1.84 o 
  -1   3   3     1404.48     1535.54     31.97 o 
   0   3   3       22.75       39.40      1.60 o 
   1   3   3      498.21      508.59     13.71 o 
   2   3   3      239.47      263.47      7.62 o 
   3   3   3      177.89      169.43      7.26 o 
   4   3   3       19.54       16.85      1.50 o 
   5   3   3      199.11      192.97     10.16 o 
  -8   4   3        5.48        7.45      1.27 o 
  -7   4   3      168.84      172.20      5.74 o 
  -6   4   3        0.25       -0.59      0.55 o 
  -5   4   3      335.38      325.47      9.32 o 
  -4   4   3      143.79      124.66      4.04 o 
  -3   4   3       16.98       18.51      1.13 o 
  -2   4   3       26.08       17.23      1.44 o 
  -1   4   3      318.22      306.80      8.47 o 
   0   4   3      155.10      183.91      5.42 o 
   1   4   3      116.81      123.49      4.03 o 
   2   4   3        0.49        0.21      1.77 o 
   3   4   3        9.83        6.91      1.25 o 
   4   4   3       48.88       49.32      2.66 o 
  -8   5   3        1.48        3.01      1.28 o 
  -7   5   3        0.02        0.00      0.76 o 
  -6   5   3       18.36       15.04      1.36 o 
  -5   5   3        0.01       -0.97      0.94 o 
  -4   5   3        6.38        7.19      1.01 o 
  -3   5   3      165.47      178.84      5.39 o 
  -2   5   3      319.52      310.64     12.86 o 
  -1   5   3       11.80        8.66      1.03 o 
   0   5   3      135.41      138.95      5.97 o 
   1   5   3       16.00       23.05      1.55 o 
   2   5   3       96.34       96.56      3.67 o 
   3   5   3        0.26        0.22      1.30 o 
  -7   6   3        0.94        0.18      1.15 o 
  -6   6   3       19.01       21.13      1.65 o 
  -5   6   3        3.39        3.97      0.97 o 
  -4   6   3       49.28       57.20      3.98 o 
  -3   6   3      107.82      104.73      5.61 o 
  -2   6   3        5.38        7.00      1.62 o 
  -1   6   3       13.55       11.09      1.70 o 
   0   6   3       89.16       90.37      4.78 o 
   1   6   3        0.97        0.14      1.44 o 
   2   6   3        6.05        7.19      1.37 o 
  -6   7   3        0.12       -0.25      0.81 o 
  -5   7   3        5.63        4.29      1.80 o 
  -4   7   3       79.60       74.51      4.81 o 
  -3   7   3       22.56       17.76      2.32 o 
  -2   7   3       27.00       24.07      2.50 o 
  -1   7   3       59.45       60.81      3.93 o 
   0   7   3        1.33       -0.29      1.30 o 
  -4   8   3       11.25        7.11      2.06 o 
  -3   8   3        0.29       -1.79      1.19 o 
   2  -8   4        0.80       -0.88      0.79 o 
   3  -8   4      119.83      109.72      4.00 o 
   4  -8   4       13.90       13.88      1.45 o 
   5  -8   4        0.95        0.83      0.90 o 
   0  -7   4      126.88      118.29      3.90 o 
   1  -7   4       14.43       15.34      2.13 o 
   2  -7   4        4.85        3.09      0.87 o 
   3  -7   4        0.13        1.51      0.77 o 
   4  -7   4        0.58       -0.51      0.66 o 
   5  -7   4       47.70       49.06      2.44 o 
   6  -7   4        8.83        6.52      1.23 o 
  -3  -6   4       78.84       76.86      4.55 o 
  -2  -6   4      104.24      111.62      3.81 o 
  -1  -6   4       32.48       32.03      1.60 o 
   0  -6   4       12.84       13.08      1.08 o 
   1  -6   4       16.66       15.40      1.18 o 
   2  -6   4      439.75      417.54     11.52 o 
   3  -6   4       21.65       23.79      1.53 o 
   4  -6   4       66.22       70.77      2.84 o 
   5  -6   4        0.94        0.69      0.72 o 
   6  -6   4        0.80       -0.22      1.19 o 
   7  -6   4       10.82        9.30      1.38 o 
  -4  -5   4       26.39       24.83      3.20 o 
  -3  -5   4       25.86       26.12      1.25 o 
  -2  -5   4      191.41      197.59      4.72 o 
  -1  -5   4       53.57       63.55      1.86 o 
   0  -5   4      131.10      133.29      3.24 o 
   1  -5   4       13.33       10.27      0.88 o 
   2  -5   4       60.63       58.40      2.21 o 
   3  -5   4       43.92       52.10      2.13 o 
   4  -5   4      161.26      172.64      5.39 o 
   5  -5   4        4.15        3.89      0.90 o 
   6  -5   4      113.32      123.43      6.56 o 
   7  -5   4       25.97       23.57      1.78 o 
  -5  -4   4      126.10      126.82      4.48 o 
  -4  -4   4       87.88       87.14      2.56 o 
  -3  -4   4      344.72      348.07      7.83 o 
  -2  -4   4       93.54       96.24      2.51 o 
  -1  -4   4      129.75      157.27      3.69 o 
   0  -4   4      381.67      411.57     12.06 o 
   1  -4   4      372.29      404.69      8.72 o 
   2  -4   4        0.19       -0.35      0.23 o 
   3  -4   4      465.50      427.27     11.63 o 
   4  -4   4       11.08       12.38      1.03 o 
   5  -4   4       70.02       68.77      5.45 o 
   6  -4   4       19.04       18.74      1.49 o 
   7  -4   4       15.50       15.32      2.53 o 
  -6  -3   4        4.59        6.10      1.21 o 
  -5  -3   4        5.19        6.16      0.81 o 
  -4  -3   4       11.42       15.68      1.00 o 
  -3  -3   4      299.04      317.84      7.11 o 
  -2  -3   4      224.06      236.47      5.31 o 
  -1  -3   4       26.33       44.58      1.28 o 
   0  -3   4      307.80      331.46      7.14 o 
   1  -3   4      221.40      227.58      5.00 o 
   2  -3   4        3.35        2.46      0.43 o 
   3  -3   4       18.74       18.51      1.05 o 
   4  -3   4       93.59      103.04      3.49 o 
   5  -3   4       52.62       55.91      3.60 o 
   6  -3   4      168.71      173.26      5.61 o 
   7  -3   4        8.10        6.55      1.18 o 
  -6  -2   4      152.61      153.65      4.11 o 
  -5  -2   4       19.21       15.73      1.02 o 
  -4  -2   4      259.11      246.57      5.72 o 
  -3  -2   4       53.35       48.90      1.47 o 
  -2  -2   4      506.76      508.59     10.83 o 
  -1  -2   4      234.89      280.43      6.04 o 
   0  -2   4      223.01      198.30      4.33 o 
   1  -2   4        0.04        0.88      0.18 o 
   2  -2   4      842.13      929.82     24.03 o 
   3  -2   4      149.69      175.26      4.07 o 
   4  -2   4        0.11        1.20      0.49 o 
   5  -2   4       41.11       43.37      1.66 o 
   6  -2   4        0.46        1.42      0.61 o 
   7  -2   4        0.76        2.09      1.59 o 
  -7  -1   4        0.36       -0.05      0.74 o 
  -6  -1   4       47.98       46.10      2.14 o 
  -5  -1   4       26.64       21.91      1.13 o 
  -4  -1   4       99.62       91.17      2.46 o 
  -3  -1   4        0.74        0.38      0.40 o 
  -2  -1   4      546.86      541.78     11.50 o 
  -1  -1   4      561.94      481.55     12.30 o 
   0  -1   4       84.07       43.27      1.38 o 
   1  -1   4      119.07      135.91      3.74 o 
   2  -1   4      721.16      901.31     18.89 o 
   3  -1   4      607.16      605.86     16.14 o 
   4  -1   4      199.26      215.78      6.15 o 
   5  -1   4       39.37       36.83      1.49 o 
   6  -1   4       30.49       26.33      2.32 o 
   7  -1   4      103.36      110.11      4.22 o 
  -7   0   4       14.16       12.11      1.09 o 
  -6   0   4       22.65       24.92      1.27 o 
  -5   0   4      204.17      199.56      4.84 o 
  -4   0   4       40.16       34.11      1.23 o 
  -3   0   4      535.88      494.15     10.62 o 
  -2   0   4      144.77      101.08      2.40 o 
  -1   0   4      622.55      540.60     14.68 o 
   0   0   4       35.55       33.79      1.12 o 
   1   0   4     1417.21     1397.52     82.13 o 
   2   0   4     1632.40     1794.24    115.26 o 
   3   0   4       88.24       72.60      2.46 o 
   4   0   4        8.12        3.72      1.16 o 
   5   0   4       33.35       28.26      4.80 o 
   6   0   4       50.67       54.09      2.63 o 
  -8   1   4       31.91       28.10      1.58 o 
  -7   1   4       48.57       48.50      1.90 o 
  -6   1   4       18.59       13.46      0.97 o 
  -5   1   4       86.89       85.12      2.43 o 
  -4   1   4      504.96      464.88     10.15 o 
  -3   1   4      430.62      379.12      8.25 o 
  -2   1   4        0.20       -0.03      0.17 o 
  -1   1   4      146.99      164.02      5.48 o 
   0   1   4     1385.89     1412.28     39.41 o 
   1   1   4      285.21      327.99      8.86 o 
   2   1   4     1262.07     1369.38     28.58 o 
   3   1   4      155.19      141.68      4.47 o 
   4   1   4       18.15       13.46      1.18 o 
   5   1   4        1.81        0.66      0.86 o 
   6   1   4       73.57       63.60      3.04 o 
  -8   2   4       20.78       19.07      1.65 o 
  -7   2   4        1.65        1.12      0.61 o 
  -6   2   4      225.24      200.91      4.98 o 
  -5   2   4        6.53        8.34      1.26 o 
  -4   2   4      447.45      446.84      9.77 o 
  -3   2   4        2.77        7.22      0.53 o 
  -2   2   4      190.16      187.57      4.24 o 
  -1   2   4      961.75     1103.77     42.24 o 
   0   2   4      153.87      148.00      4.28 o 
   1   2   4      177.49      174.52      5.09 o 
   2   2   4      481.69      512.55     13.90 o 
   3   2   4       70.27       65.86      3.63 o 
   4   2   4      209.50      205.62      7.93 o 
   5   2   4       29.76       39.26      2.32 o 
  -8   3   4       11.91       10.37      3.72 o 
  -7   3   4        1.29        1.83      0.87 o 
  -6   3   4        9.21        8.48      1.08 o 
  -5   3   4       14.80       13.33      0.83 o 
  -4   3   4       45.83       38.92      1.33 o 
  -3   3   4       14.61       21.27      1.63 o 
  -2   3   4      836.57      915.43     20.57 o 
  -1   3   4      133.66       99.69      2.95 o 
   0   3   4      318.59      350.99      9.62 o 
   1   3   4      121.52      149.32      4.60 o 
   2   3   4        5.52        5.18      0.92 o 
   3   3   4       32.52       30.29      1.81 o 
   4   3   4        8.75        9.00      1.35 o 
  -8   4   4        5.23        4.93      1.14 o 
  -7   4   4        3.63        4.76      1.03 o 
  -6   4   4       33.12       32.65      1.99 o 
  -5   4   4       13.89       10.70      1.09 o 
  -4   4   4      152.30      151.30      4.73 o 
  -3   4   4      165.62      186.71      4.39 o 
  -2   4   4       94.34       98.03      3.19 o 
  -1   4   4        5.56        2.56      0.62 o 
   0   4   4        1.89        1.14      0.59 o 
   1   4   4      728.20      782.65     20.97 o 
   2   4   4       72.56       79.62      3.13 o 
   3   4   4      102.76      110.27      4.12 o 
   4   4   4        6.17        5.18      1.42 o 
  -7   5   4       13.71       16.82      1.49 o 
  -6   5   4        6.18        3.85      1.82 o 
  -5   5   4       68.59       73.40      2.94 o 
  -4   5   4       24.66       26.99      1.58 o 
  -3   5   4      280.17      260.95     11.24 o 
  -2   5   4       13.52        5.13      1.55 o 
  -1   5   4       76.78       82.64      2.96 o 
   0   5   4      168.87      173.80      5.41 o 
   1   5   4       25.55       28.87      1.80 o 
   2   5   4      177.57      189.03      6.16 o 
   3   5   4       22.71       21.72      2.71 o 
  -7   6   4        3.79        2.63      1.00 o 
  -6   6   4       49.22       62.60      2.87 o 
  -5   6   4        1.64        2.14      0.91 o 
  -4   6   4      148.42      144.33      7.33 o 
  -3   6   4        5.72        0.79      1.44 o 
  -2   6   4        0.84        0.04      1.12 o 
  -1   6   4       14.84       16.05      1.99 o 
   0   6   4      123.25      134.99      6.56 o 
   1   6   4       35.06       34.16      2.90 o 
  -6   7   4        9.42       10.00      2.27 o 
  -5   7   4        0.91        0.04      1.48 o 
  -4   7   4       19.82       18.01      2.49 o 
  -3   7   4       15.36       12.00      2.28 o 
  -2   7   4        6.00        1.73      1.55 o 
  -1   7   4       50.58       48.09      3.52 o 
   1  -8   5        5.38        6.39      1.52 o 
   2  -8   5       11.59       16.25      1.99 o 
   3  -8   5       12.60       12.90      1.81 o 
   4  -8   5        3.02        1.95      1.23 o 
   5  -8   5       20.81       20.86      2.24 o 
  -1  -7   5       48.76       55.82      3.38 o 
   0  -7   5       14.49       14.60      1.77 o 
   1  -7   5       56.26       55.30      3.20 o 
   2  -7   5       13.35       12.50      1.59 o 
   3  -7   5        9.70        6.40      1.02 o 
   4  -7   5        0.81       -0.41      0.72 o 
   5  -7   5        1.08        1.63      0.85 o 
   6  -7   5        1.43        0.80      0.93 o 
  -3  -6   5       19.38       17.03      2.28 o 
  -2  -6   5       77.02       84.58      3.05 o 
  -1  -6   5        3.90        2.49      1.15 o 
   0  -6   5      127.46      125.57      5.55 o 
   1  -6   5        6.02        5.99      0.92 o 
   2  -6   5       20.34       21.67      1.39 o 
   3  -6   5        6.62        7.58      1.73 o 
   4  -6   5       76.62       69.34      2.79 o 
   5  -6   5        0.30        0.79      0.71 o 
   6  -6   5       25.74       27.86      1.89 o 
   7  -6   5       19.36       21.87      1.83 o 
  -4  -5   5       43.52       40.66      3.12 o 
  -3  -5   5       16.46       14.81      1.57 o 
  -2  -5   5       87.08       92.60      3.15 o 
  -1  -5   5      327.13      368.47     22.32 o 
   0  -5   5      355.26      371.29     11.13 o 
   1  -5   5        6.71        9.11      0.88 o 
   2  -5   5       25.55       19.65      1.19 o 
   3  -5   5        2.28        1.65      0.61 o 
   4  -5   5        3.03        4.30      0.88 o 
   5  -5   5        5.37        7.61      1.12 o 
   6  -5   5       33.43       45.40      3.51 o 
   7  -5   5        6.08        1.53      0.99 o 
  -5  -4   5        0.41       -0.88      0.74 o 
  -4  -4   5       79.59       80.85      2.97 o 
  -3  -4   5      100.62       95.70      2.62 o 
  -2  -4   5        0.46        0.81      0.47 o 
  -1  -4   5      676.97      721.26     15.30 o 
   0  -4   5      123.90      124.93      3.00 o 
   1  -4   5       91.91       88.15      2.23 o 
   2  -4   5       66.33       69.96      2.19 o 
   3  -4   5      387.99      366.51     10.10 o 
   4  -4   5       22.54       29.01      1.56 o 
   5  -4   5      509.10      550.88     15.15 o 
   6  -4   5        6.98        5.58      1.05 o 
   7  -4   5       10.25        9.53      1.38 o 
  -6  -3   5       26.07       24.07      1.68 o 
  -5  -3   5       45.26       46.33      1.73 o 
  -4  -3   5       63.22       54.90      1.81 o 
  -3  -3   5      255.04      271.19      6.15 o 
  -2  -3   5      151.87      177.99      4.11 o 
  -1  -3   5     2612.42     2708.97     63.29 o 
   0  -3   5      190.24      216.02      4.79 o 
   1  -3   5      508.84      521.34     11.09 o 
   2  -3   5      132.86      145.22      3.93 o 
   3  -3   5       65.00       56.87      2.12 o 
   4  -3   5        8.30        6.20      0.61 o 
   5  -3   5      174.71      159.13      7.56 o 
   6  -3   5       11.03        9.23      1.19 o 
   7  -3   5       47.95       53.37      2.66 o 
  -6  -2   5       57.21       54.74      2.97 o 
  -5  -2   5      159.61      151.43      3.90 o 
  -4  -2   5      122.65       98.51      2.65 o 
  -3  -2   5      169.68      172.15      4.02 o 
  -2  -2   5      686.24      669.05     14.15 o 
  -1  -2   5        3.37        2.88      0.32 o 
   0  -2   5       16.07        9.89      0.61 o 
   1  -2   5       24.87       11.67      0.54 o 
   2  -2   5      808.38      808.51     21.02 o 
   3  -2   5        0.74        2.05      0.48 o 
   4  -2   5      430.47      440.40      9.74 o 
   5  -2   5       46.00       43.70      1.67 o 
   6  -2   5       33.47       32.14      1.86 o 
  -7  -1   5       50.44       50.66      2.49 o 
  -6  -1   5        5.73        9.03      1.12 o 
  -5  -1   5       13.26       12.52      0.91 o 
  -4  -1   5      235.94      261.78      6.00 o 
  -3  -1   5       29.63       25.07      1.12 o 
  -2  -1   5      365.66      329.42      7.13 o 
  -1  -1   5      143.65      153.01      4.20 o 
   0  -1   5     2005.65     1689.63     64.13 o 
   1  -1   5      336.72      290.56      9.77 o 
   2  -1   5       20.91       18.15      0.89 o 
   3  -1   5       50.85       68.32      2.29 o 
   4  -1   5      231.99      232.02      6.55 o 
   5  -1   5       43.42       41.56      2.80 o 
   6  -1   5       98.00       96.38      5.30 o 
  -7   0   5        7.82        6.88      0.93 o 
  -6   0   5      153.46      144.58      3.86 o 
  -5   0   5       54.49       53.33      2.25 o 
  -4   0   5      158.63      166.85      4.02 o 
  -3   0   5      164.44      140.89      3.35 o 
  -2   0   5      361.96      375.60      8.08 o 
  -1   0   5       62.29       44.77      1.18 o 
   0   0   5       42.58       34.47      0.99 o 
   1   0   5       20.47        9.21      0.46 o 
   2   0   5      255.89      234.65      5.24 o 
   3   0   5      493.41      504.55     14.36 o 
   4   0   5        4.47        1.50      0.66 o 
   5   0   5      150.05      143.00      4.83 o 
   6   0   5        0.90        0.48      0.88 o 
  -8   1   5       11.26       13.95      1.28 o 
  -7   1   5        5.68        5.38      0.85 o 
  -6   1   5        0.89        0.08      0.52 o 
  -5   1   5      101.76      105.43      2.86 o 
  -4   1   5       27.29       32.06      1.27 o 
  -3   1   5       26.68       33.60      1.12 o 
  -2   1   5        0.06       -0.25      0.45 o 
  -1   1   5     4288.36     4202.56    276.71 o 
   0   1   5        8.09        1.83      0.40 o 
   1   1   5      261.99      262.69      7.28 o 
   2   1   5       27.15       26.81      1.34 o 
   3   1   5      132.80      132.41      4.28 o 
   4   1   5       34.65       42.42      2.09 o 
   5   1   5      167.47      151.93      5.24 o 
  -8   2   5       15.69       14.47      1.49 o 
  -7   2   5      164.84      166.15      4.41 o 
  -6   2   5        8.09        5.38      1.32 o 
  -5   2   5      109.56       92.14      4.52 o 
  -4   2   5        0.26       -0.19      0.31 o 
  -3   2   5      312.35      292.25      6.52 o 
  -2   2   5      267.40      201.82      4.57 o 
  -1   2   5       17.32       12.49      0.87 o 
   0   2   5       23.94       31.48      1.36 o 
   1   2   5       33.98       33.69      4.76 o 
   2   2   5      273.15      294.11      8.39 o 
   3   2   5        2.98        4.42      0.87 o 
   4   2   5       65.27       71.64      5.99 o 
   5   2   5        3.27        1.96      1.12 o 
  -8   3   5       14.22       18.74      1.68 o 
  -7   3   5       20.13       17.98      1.52 o 
  -6   3   5       29.76       24.96      1.57 o 
  -5   3   5      122.03      101.14      2.78 o 
  -4   3   5        0.21       -0.28      0.36 o 
  -3   3   5        7.55        6.41      0.66 o 
  -2   3   5      635.26      683.74     14.56 o 
  -1   3   5        2.70        3.30      0.58 o 
   0   3   5      105.36       97.31      3.35 o 
   1   3   5      433.92      458.84     12.59 o 
   2   3   5       81.71       82.29      4.24 o 
   3   3   5       97.20       89.83      3.46 o 
   4   3   5       69.81       66.98      3.09 o 
  -8   4   5        5.01        2.37      1.00 o 
  -7   4   5        4.97        4.33      1.14 o 
  -6   4   5       14.88       15.93      1.35 o 
  -5   4   5       79.53       77.65      2.97 o 
  -4   4   5      131.92      142.00      4.50 o 
  -3   4   5      233.38      218.69      5.10 o 
  -2   4   5       22.86       24.38      2.25 o 
  -1   4   5        9.79        7.59      1.45 o 
   0   4   5       93.30       98.76      4.06 o 
   1   4   5        0.02        1.84      0.82 o 
   2   4   5        1.79        2.37      0.96 o 
   3   4   5       47.49       48.44      2.55 o 
  -7   5   5       11.72       11.76      1.42 o 
  -6   5   5        8.76        8.19      2.38 o 
  -5   5   5      215.49      235.40      8.02 o 
  -4   5   5       51.26       54.20      3.67 o 
  -3   5   5       34.26       30.82      2.61 o 
  -2   5   5       10.02        2.38      1.30 o 
  -1   5   5      165.65      189.34      8.36 o 
   0   5   5       40.69       42.14      2.10 o 
   1   5   5       15.21       15.79      1.44 o 
   2   5   5       17.80       16.37      1.70 o 
  -7   6   5       10.13       11.72      1.84 o 
  -6   6   5       10.27        8.31      1.28 o 
  -5   6   5        0.39        0.11      1.26 o 
  -4   6   5       41.11       42.48      3.48 o 
  -2   6   5       30.92       30.57      2.61 o 
  -1   6   5        2.20        2.67      1.44 o 
   0   6   5       10.48        9.90      1.95 o 
   1   6   5        3.16        4.15      1.66 o 
  -6   7   5       28.80       35.29      3.47 o 
  -5   7   5        0.02       -0.32      1.37 o 
  -4   7   5        5.60        3.90      1.66 o 
  -3   7   5        0.66       -1.55      1.37 o 
  -1   7   5        3.47        3.75      1.66 o 
   0  -8   6        1.45        1.08      1.33 o 
   1  -8   6        9.68       10.58      1.77 o 
   2  -8   6       29.88       27.52      2.39 o 
   3  -8   6        1.65        0.14      1.15 o 
   4  -8   6        6.36        6.17      1.59 o 
   5  -8   6       13.36       14.49      2.06 o 
  -1  -7   6       30.62       34.18      2.61 o 
   0  -7   6       23.26       25.47      2.28 o 
   1  -7   6       36.87       36.14      2.57 o 
   2  -7   6        3.98        3.21      1.26 o 
   3  -7   6       30.38       31.26      2.46 o 
   4  -7   6        0.32       -0.76      1.01 o 
   5  -7   6       10.72        7.22      1.66 o 
   6  -7   6        0.65        0.36      1.26 o 
  -3  -6   6       76.99       81.70      3.16 o 
  -2  -6   6       10.36        9.75      1.17 o 
  -1  -6   6       15.74       18.47      1.77 o 
   0  -6   6        0.46        2.24      1.01 o 
   1  -6   6       27.40       29.56      2.25 o 
   2  -6   6        2.33        3.14      1.05 o 
   3  -6   6       32.65       27.40      2.21 o 
   4  -6   6       64.33       64.07      3.68 o 
   5  -6   6       22.73       22.74      1.62 o 
   6  -6   6        7.80        7.59      1.29 o 
  -4  -5   6        2.13        2.72      1.41 o 
  -3  -5   6       45.57       46.05      2.11 o 
  -2  -5   6       22.43       23.50      1.41 o 
  -1  -5   6       49.37       55.46      2.15 o 
   0  -5   6      136.90      137.49      4.09 o 
   1  -5   6        9.27        8.78      1.26 o 
   2  -5   6      136.94      130.71      5.72 o 
   3  -5   6       18.95       14.70      2.41 o 
   4  -5   6      180.24      183.93      5.69 o 
   5  -5   6       10.41       12.29      1.26 o 
   6  -5   6       68.60       72.75      4.62 o 
   7  -5   6        6.46        6.40      1.30 o 
  -5  -4   6       20.63       16.76      1.42 o 
  -4  -4   6      131.83      127.02      4.17 o 
  -3  -4   6        8.21        9.97      1.43 o 
  -2  -4   6      239.49      244.50      6.82 o 
  -1  -4   6       19.30       26.78      1.30 o 
   0  -4   6      102.77       97.59      3.02 o 
   1  -4   6       21.25       21.82      1.36 o 
   2  -4   6       69.36       73.22      3.11 o 
   3  -4   6        0.53       -0.47      0.43 o 
   4  -4   6        0.22        0.15      0.57 o 
   5  -4   6        4.49        8.32      1.32 o 
   6  -4   6        6.42        5.65      1.12 o 
   7  -4   6       14.57       15.32      1.53 o 
  -6  -3   6       46.77       46.61      2.32 o 
  -5  -3   6        0.13       -0.94      0.62 o 
  -4  -3   6       16.84       14.33      1.18 o 
  -3  -3   6      103.63      108.06      3.43 o 
  -2  -3   6       11.57       13.56      0.92 o 
  -1  -3   6       54.83       47.59      1.75 o 
   0  -3   6       65.16       56.89      1.94 o 
   1  -3   6      955.11      927.10     19.49 o 
   2  -3   6      210.80      248.57      8.41 o 
   3  -3   6      490.77      531.22     17.17 o 
   4  -3   6       58.45       54.12      1.78 o 
   5  -3   6       60.31       65.25      4.04 o 
   6  -3   6        1.52        0.83      0.83 o 
   7  -3   6       64.65       80.11      5.20 o 
  -6  -2   6       36.65       30.19      1.84 o 
  -5  -2   6      200.74      206.84      6.17 o 
  -4  -2   6       15.71       12.73      0.81 o 
  -3  -2   6      136.62      121.82      3.00 o 
  -2  -2   6       14.00       15.27      0.65 o 
  -1  -2   6       71.84       69.23      2.22 o 
   0  -2   6      676.71      609.08     15.63 o 
   1  -2   6      165.42      171.08      4.97 o 
   2  -2   6      438.88      500.33     10.76 o 
   3  -2   6       34.82       31.99      1.20 o 
   4  -2   6      192.52      204.20      4.90 o 
   5  -2   6       19.07       15.27      1.03 o 
   6  -2   6       96.41      101.61      5.19 o 
  -7  -1   6       40.18       45.95      2.38 o 
  -6  -1   6       18.80       20.03      1.44 o 
  -4  -1   6      696.37      703.68     15.12 o 
  -3  -1   6        4.28        2.10      0.38 o 
  -2  -1   6       32.28       21.94      0.77 o 
  -1  -1   6       55.47       61.28      3.31 o 
   0  -1   6     2070.44     1900.56     52.36 o 
   1  -1   6      174.69      198.56      4.44 o 
   2  -1   6      898.93      902.67     32.55 o 
   3  -1   6       67.06       75.46      2.48 o 
   4  -1   6        1.31       -0.49      0.48 o 
   5  -1   6      107.57       92.38      3.44 o 
   6  -1   6       64.18       61.18      3.07 o 
  -7   0   6       57.38       58.57      2.21 o 
  -6   0   6       87.63       84.33      2.59 o 
  -5   0   6        0.15       -0.29      0.70 o 
  -4   0   6      120.82      126.60      3.44 o 
  -3   0   6       93.24       79.34      2.09 o 
  -2   0   6       51.21       35.02      1.58 o 
  -1   0   6     1803.03     1738.52     84.58 o 
   0   0   6       42.78       56.96      1.49 o 
   1   0   6        7.84        6.29      0.48 o 
   2   0   6      358.42      355.81      9.76 o 
   3   0   6      391.44      372.23     10.35 o 
   4   0   6      224.07      190.33      5.89 o 
   5   0   6       68.38       82.27      3.29 o 
   6   0   6        2.47        1.89      1.59 o 
  -7   1   6       26.53       30.87      1.54 o 
  -6   1   6       74.17       70.80      2.28 o 
  -5   1   6       54.86       55.31      1.84 o 
  -4   1   6        0.83        1.31      0.42 o 
  -3   1   6       54.67       48.36      1.47 o 
  -2   1   6      656.30      729.26     15.43 o 
  -1   1   6      224.04      213.89      6.50 o 
   0   1   6       72.29       71.48      2.57 o 
   1   1   6      453.02      506.08     13.56 o 
   2   1   6       98.98      113.49      3.70 o 
   3   1   6       85.14       78.37      2.92 o 
   4   1   6       64.28       52.03      2.42 o 
   5   1   6       59.12       52.81      2.69 o 
  -8   2   6        5.16        4.01      1.10 o 
  -7   2   6        5.13        4.10      0.79 o 
  -6   2   6       13.29        8.01      1.23 o 
  -5   2   6      110.98      106.54      2.92 o 
  -4   2   6      299.16      283.91      6.49 o 
  -3   2   6      209.93      212.75      4.91 o 
  -2   2   6      533.19      588.41     13.46 o 
  -1   2   6        0.70       -0.48      0.32 o 
   0   2   6       43.38       40.93      2.33 o 
   1   2   6     1174.74     1162.90     30.49 o 
   2   2   6      201.11      196.71      5.97 o 
   3   2   6      122.96      123.93      4.88 o 
   4   2   6       73.99       77.64      3.24 o 
  -8   3   6       22.42       21.10      2.24 o 
  -7   3   6       11.70       15.41      2.04 o 
  -6   3   6       39.28       44.39      2.16 o 
  -5   3   6      100.04      107.45      2.97 o 
  -4   3   6      430.25      437.47      9.68 o 
  -3   3   6       87.11       79.66      2.18 o 
  -2   3   6       95.03       96.17      3.16 o 
  -1   3   6        1.95        5.51      0.96 o 
   0   3   6      471.78      494.09     29.35 o 
   1   3   6       50.56       58.54      2.40 o 
   2   3   6      238.03      233.65      7.09 o 
   3   3   6       11.52        9.75      1.37 o 
   4   3   6       43.97       41.84      2.45 o 
  -7   4   6       16.72       17.74      1.54 o 
  -6   4   6      118.02      128.23      4.46 o 
  -5   4   6       71.51       87.11      3.27 o 
  -4   4   6      119.55      122.26      4.03 o 
  -3   4   6       85.32       71.43      2.66 o 
  -2   4   6       12.00       10.44      0.98 o 
  -1   4   6       28.20       35.91      1.73 o 
   0   4   6       77.83       80.16      4.93 o 
   1   4   6      178.86      174.96      5.58 o 
   2   4   6       29.39       25.54      2.23 o 
   3   4   6       32.82       35.09      2.24 o 
  -7   5   6        0.57        0.98      0.86 o 
  -6   5   6       35.01       42.94      2.26 o 
  -5   5   6       49.10       57.54      2.55 o 
  -4   5   6        7.18        4.37      1.59 o 
  -3   5   6       33.77       34.44      2.75 o 
  -2   5   6        2.20        1.12      1.23 o 
  -1   5   6      113.51      112.90      5.61 o 
   0   5   6       35.62       30.78      1.83 o 
   1   5   6       34.24       31.31      1.98 o 
   2   5   6        2.76        2.62      1.21 o 
  -6   6   6        7.83        9.93      2.20 o 
  -5   6   6        5.01        5.34      1.77 o 
  -4   6   6        9.89        8.56      2.06 o 
  -3   6   6       19.16       16.09      2.17 o 
  -2   6   6       11.39       12.06      1.84 o 
  -1   6   6        2.69        1.84      1.55 o 
   0   6   6        2.84        1.41      1.37 o 
  -5   7   6        0.72        0.36      1.48 o 
  -4   7   6        0.19       -1.51      1.19 o 
  -3   7   6       11.35       10.47      2.09 o 
  -2   7   6        0.37        2.52      1.44 o 
   0  -8   7       13.73       13.94      1.91 o 
   1  -8   7        1.36       -0.36      1.23 o 
   2  -8   7        7.10        5.49      1.44 o 
   3  -8   7        0.00       -0.61      1.15 o 
   4  -8   7       12.75        9.39      1.84 o 
  -2  -7   7       16.75       16.66      2.02 o 
  -1  -7   7       19.78       18.80      2.02 o 
   0  -7   7       47.64       50.38      3.16 o 
   1  -7   7       28.53       28.93      2.35 o 
   2  -7   7        7.12        7.80      1.52 o 
   3  -7   7       47.45       47.92      3.12 o 
   4  -7   7        5.35        4.58      1.44 o 
   5  -7   7        3.22        2.71      1.33 o 
  -3  -6   7       57.34       63.46      2.73 o 
  -2  -6   7        1.30       -1.01      0.68 o 
  -1  -6   7      115.73      122.00      5.61 o 
   0  -6   7       49.44       45.27      2.83 o 
   1  -6   7        0.85       -0.43      0.90 o 
   2  -6   7       10.00        8.85      1.44 o 
   3  -6   7       48.31       42.35      2.83 o 
   4  -6   7        2.43        3.64      1.30 o 
   5  -6   7      143.23      152.48      7.13 o 
   6  -6   7       23.26       23.91      2.46 o 
  -4  -5   7        0.14       -1.13      0.75 o 
  -3  -5   7       24.25       21.64      1.45 o 
  -2  -5   7        0.04        0.09      0.64 o 
  -1  -5   7      344.25      367.96      9.96 o 
   0  -5   7        2.66        1.54      0.87 o 
   1  -5   7      146.96      147.81      6.36 o 
   2  -5   7      257.04      265.44     10.57 o 
   3  -5   7       16.12       11.17      1.52 o 
   4  -5   7        1.88        1.33      1.05 o 
   5  -5   7        1.03        2.02      1.23 o 
   6  -5   7        5.93        5.88      1.52 o 
  -5  -4   7        0.22       -0.99      0.97 o 
  -4  -4   7       54.51       56.40      2.40 o 
  -3  -4   7        8.44        5.60      0.91 o 
  -2  -4   7       74.14       79.54      2.75 o 
  -1  -4   7       98.55       96.36      3.10 o 
   0  -4   7       14.58       20.72      1.12 o 
   1  -4   7       87.62       91.75      3.83 o 
   2  -4   7       52.38       44.03      2.73 o 
   3  -4   7        1.87        1.59      0.87 o 
   4  -4   7      258.83      268.18     10.76 o 
   5  -4   7      124.49      124.73      4.97 o 
   6  -4   7       24.90       26.92      2.68 o 
  -6  -3   7       23.59       29.13      1.90 o 
  -5  -3   7       15.08       16.27      1.32 o 
  -4  -3   7       10.10        9.21      1.41 o 
  -3  -3   7       27.52       26.90      1.43 o 
  -2  -3   7       82.71       74.29      2.52 o 
  -1  -3   7        0.69        0.83      1.33 o 
   0  -3   7      677.06      694.94     17.88 o 
   1  -3   7      250.16      246.56     13.00 o 
   2  -3   7       23.49       29.06      1.34 o 
   3  -3   7       96.55      107.24      2.82 o 
   4  -3   7       26.56       24.05      1.92 o 
   5  -3   7        0.64       -0.94      0.94 o 
   6  -3   7        2.24        4.62      1.66 o 
  -6  -2   7        8.93        7.76      1.39 o 
  -5  -2   7        0.15       -0.60      0.65 o 
  -4  -2   7        1.51       -0.35      1.01 o 
  -3  -2   7      246.68      224.07      6.31 o 
  -2  -2   7       33.02       36.58      1.58 o 
  -1  -2   7        3.42        4.15      0.57 o 
   0  -2   7      104.84      118.63      3.54 o 
   1  -2   7       45.79       43.26      1.25 o 
   2  -2   7       88.41      105.02      3.27 o 
   3  -2   7      527.13      505.21     18.64 o 
   4  -2   7        7.14        7.86      0.87 o 
   5  -2   7       68.57       71.66      3.97 o 
   6  -2   7        8.52       13.47      1.34 o 
  -7  -1   7       43.04       46.14      2.39 o 
  -6  -1   7       34.67       31.99      1.81 o 
  -5  -1   7       61.37       68.68      2.65 o 
  -4  -1   7        4.22        4.10      1.39 o 
  -3  -1   7        1.20        0.60      1.06 o 
  -2  -1   7      562.12      521.66     13.53 o 
  -1  -1   7     1249.35     1153.78     29.20 o 
   0  -1   7       30.69       37.86      2.72 o 
   1  -1   7       59.86       57.92      1.58 o 
   2  -1   7      331.66      329.81      8.86 o 
   3  -1   7       24.35       28.12      1.43 o 
   4  -1   7       80.77       80.52      2.98 o 
   5  -1   7        6.11        5.08      1.01 o 
   6  -1   7       11.92       11.25      1.95 o 
  -7   0   7       17.24       22.07      1.60 o 
  -6   0   7       28.74       26.13      1.61 o 
  -5   0   7       35.68       37.83      1.52 o 
  -4   0   7      297.50      277.58      7.28 o 
  -3   0   7       10.43        6.68      0.56 o 
  -2   0   7       15.86        7.64      0.51 o 
  -1   0   7      121.06      112.22      2.68 o 
   0   0   7       14.72       11.03      0.57 o 
   1   0   7       48.93       66.59      3.06 o 
   2   0   7      248.30      252.30      7.20 o 
   3   0   7        0.18        0.31      0.52 o 
   4   0   7        9.17        8.25      1.55 o 
   5   0   7       12.14       13.18      1.38 o 
  -7   1   7       69.10       71.02      2.93 o 
  -6   1   7        5.52        6.69      1.06 o 
  -5   1   7      121.05      106.54      2.95 o 
  -4   1   7       70.38       69.96      2.05 o 
  -3   1   7      485.92      503.67     10.92 o 
  -2   1   7       57.23       72.09      1.92 o 
  -1   1   7       31.82       46.26      1.34 o 
   0   1   7       33.26       26.51      1.67 o 
   1   1   7      777.82      766.19     20.31 o 
   2   1   7       95.83       86.55      3.04 o 
   3   1   7      176.34      165.50      5.26 o 
   4   1   7        4.52        5.09      1.10 o 
   5   1   7        2.30        1.30      1.33 o 
  -7   2   7       43.37       45.93      1.89 o 
  -6   2   7        0.01        0.49      0.93 o 
  -5   2   7      239.19      244.74      5.83 o 
  -4   2   7       10.25       13.65      0.97 o 
  -3   2   7       83.18       66.99      1.91 o 
  -2   2   7       33.22       34.72      1.15 o 
  -1   2   7       24.90       26.08      1.32 o 
   0   2   7        7.14        6.14      1.26 o 
   1   2   7      112.67      127.33      4.13 o 
   2   2   7        0.04        0.03      0.65 o 
   3   2   7       51.71       49.19      3.56 o 
   4   2   7        2.50        1.82      1.02 o 
  -7   3   7       15.74       18.44      3.34 o 
  -6   3   7        3.10        4.07      0.94 o 
  -5   3   7      616.35      687.13     15.84 o 
  -4   3   7       70.15       67.49      2.06 o 
  -3   3   7        5.39        7.33      0.67 o 
  -2   3   7        0.04       -0.31      0.81 o 
  -1   3   7      251.75      257.02      8.35 o 
   0   3   7      185.34      208.84      8.80 o 
   1   3   7       36.00       33.84      2.50 o 
   2   3   7       87.06       81.97      3.24 o 
   3   3   7        4.84        3.35      1.17 o 
  -7   4   7        0.48        0.70      0.82 o 
  -6   4   7       76.87       71.83      3.00 o 
  -5   4   7        7.93        6.84      1.07 o 
  -4   4   7       89.82       96.99      5.23 o 
  -3   4   7        1.31       -0.72      1.26 o 
  -2   4   7      110.88      106.00      3.61 o 
  -1   4   7      125.70      134.95      6.23 o 
   0   4   7        2.31        4.33      1.41 o 
   1   4   7       12.66       12.97      1.33 o 
   2   4   7       73.28       82.48      3.45 o 
  -7   5   7        9.79       13.01      1.55 o 
  -6   5   7       65.93       70.56      4.16 o 
  -5   5   7       68.37       78.12      4.80 o 
  -4   5   7        3.80        2.63      1.52 o 
  -3   5   7        1.76        0.43      1.23 o 
  -2   5   7      161.80      160.49      7.49 o 
  -1   5   7        0.27        0.02      0.73 o 
   0   5   7       31.92       31.80      2.64 o 
   1   5   7       89.79      104.21      3.99 o 
  -6   6   7        0.23       -0.07      1.23 o 
  -5   6   7       52.98       54.46      4.03 o 
  -4   6   7        0.32       -1.73      1.15 o 
  -3   6   7        7.28       11.37      2.13 o 
  -2   6   7      109.68      100.94      5.49 o 
  -1   6   7        2.97        2.06      1.52 o 
   1  -8   8        0.00       -0.87      1.05 o 
   2  -8   8        4.27        2.02      1.34 o 
   3  -8   8        0.18       -0.65      1.15 o 
  -1  -7   8       48.63       46.96      3.19 o 
   0  -7   8        9.31       10.29      1.73 o 
   1  -7   8        9.16        6.32      1.62 o 
   2  -7   8       72.43       71.30      4.04 o 
   3  -7   8       31.19       24.84      2.32 o 
   4  -7   8       52.19       46.18      3.23 o 
   5  -7   8       26.98       27.94      2.61 o 
  -3  -6   8        4.99        6.39      2.20 o 
  -2  -6   8       44.49       41.70      2.06 o 
  -1  -6   8        2.87        6.67      1.37 o 
   0  -6   8        4.61        4.73      1.30 o 
   1  -6   8        1.40        0.61      1.08 o 
   2  -6   8        2.42        0.87      1.08 o 
   3  -6   8        0.47       -1.19      0.87 o 
   4  -6   8        0.60        0.69      1.12 o 
   5  -6   8        0.57        1.48      1.23 o 
  -4  -5   8        6.15        4.05      1.08 o 
  -3  -5   8       36.48       42.47      2.05 o 
  -2  -5   8      112.19      112.62      3.74 o 
  -1  -5   8       22.83       19.62      1.32 o 
   0  -5   8       13.10       11.92      1.17 o 
   1  -5   8      287.22      268.36     10.71 o 
   2  -5   8      121.87      115.50      5.37 o 
   3  -5   8       72.28       73.40      3.94 o 
   4  -5   8      196.86      193.37      8.34 o 
   5  -5   8       13.20       17.31      2.10 o 
   6  -5   8       10.66       12.17      1.99 o 
  -5  -4   8       17.41       18.28      1.54 o 
  -4  -4   8        0.39        0.30      0.75 o 
  -3  -4   8        0.80       -0.29      0.68 o 
  -2  -4   8      197.16      194.74      5.69 o 
  -1  -4   8        9.12        8.27      0.88 o 
   0  -4   8      165.06      163.52      4.80 o 
   1  -4   8        5.48       11.34      1.41 o 
   2  -4   8       50.58       52.96      2.89 o 
   3  -4   8        2.72        1.59      0.97 o 
   4  -4   8       93.00       89.65      4.53 o 
   5  -4   8       25.13       23.23      2.14 o 
  -5  -3   8       23.29       23.23      1.57 o 
  -4  -3   8      237.65      233.88      7.48 o 
  -3  -3   8       27.76       22.07      1.35 o 
  -2  -3   8       17.13       14.62      1.16 o 
  -1  -3   8      108.42      115.69      4.25 o 
   0  -3   8      364.09      382.99     10.21 o 
   1  -3   8      177.81      199.56      5.67 o 
   2  -3   8      243.17      235.98      6.65 o 
   3  -3   8      213.78      217.78      7.33 o 
   4  -3   8        0.16       -0.80      0.54 o 
  -6  -2   8        0.66       -0.46      0.88 o 
  -5  -2   8       11.49        9.82      1.13 o 
  -4  -2   8        0.27        0.52      0.62 o 
  -3  -2   8      370.49      366.17      9.89 o 
  -2  -2   8      186.25      171.17      4.94 o 
  -1  -2   8      535.40      486.02     12.74 o 
   0  -2   8       48.19       50.71      1.92 o 
   1  -2   8        0.37       -0.18      0.38 o 
   2  -2   8        9.53       10.73      0.94 o 
   3  -2   8      163.37      152.32      6.37 o 
   4  -2   8      159.62      137.57      6.27 o 
   5  -2   8       59.21       62.37      2.65 o 
   6  -2   8        0.95        1.21      1.42 o 
  -7  -1   8       35.97       39.75      2.26 o 
  -6  -1   8       53.45       53.22      2.44 o 
  -5  -1   8       47.15       46.20      2.09 o 
  -4  -1   8        0.11       -0.09      0.87 o 
  -3  -1   8      188.60      187.72      5.40 o 
  -2  -1   8       46.06       31.50      1.64 o 
  -1  -1   8       81.80       81.95      2.65 o 
   0  -1   8       12.49       10.46      0.81 o 
   1  -1   8      558.35      600.50     15.60 o 
   2  -1   8      140.00      148.33      4.50 o 
   3  -1   8        6.58        5.85      0.78 o 
   4  -1   8      178.79      152.60      4.93 o 
   5  -1   8       28.06       30.46      1.85 o 
  -7   0   8        9.25        9.27      1.35 o 
  -6   0   8      119.05      113.26      3.96 o 
  -5   0   8       42.63       48.18      2.12 o 
  -4   0   8      588.43      580.19     15.28 o 
  -3   0   8      149.54      154.44      4.57 o 
  -2   0   8      584.99      605.34     15.66 o 
  -1   0   8       30.49       35.64      1.51 o 
   0   0   8      136.81      125.14      4.13 o 
   1   0   8      114.24      111.61      3.53 o 
   2   0   8       80.95       70.70      3.51 o 
   3   0   8       72.46       65.79      2.63 o 
   4   0   8      159.11      161.16      5.27 o 
   5   0   8        0.21       -0.56      0.69 o 
  -7   1   8        3.45        3.48      1.02 o 
  -6   1   8       36.93       40.57      2.01 o 
  -5   1   8       85.86       98.72      3.41 o 
  -4   1   8      494.56      498.07     13.21 o 
  -3   1   8      161.26      153.49      3.72 o 
  -2   1   8       91.31       82.78      2.17 o 
  -1   1   8        0.33       -0.52      0.36 o 
   0   1   8      395.46      415.32     11.35 o 
   1   1   8       27.67       36.16      2.36 o 
   2   1   8        2.93        3.32      0.75 o 
   3   1   8       98.96      105.07      6.88 o 
   4   1   8       25.74       24.50      1.70 o 
  -7   2   8       61.47       70.20      2.92 o 
  -6   2   8        6.95        8.14      1.07 o 
  -5   2   8      272.10      296.38      6.93 o 
  -4   2   8       41.88       51.03      1.73 o 
  -3   2   8      159.25      146.34      3.61 o 
  -2   2   8       23.71       22.17      1.28 o 
  -1   2   8      102.47      109.13      3.87 o 
   0   2   8      123.03      129.39      4.14 o 
   1   2   8      160.01      184.28      7.95 o 
   2   2   8        6.21        3.48      0.93 o 
   3   2   8       79.06       81.85      3.63 o 
  -7   3   8        0.43       -0.03      0.75 o 
  -6   3   8       13.42       13.98      1.35 o 
  -5   3   8       59.29       70.45      2.85 o 
  -4   3   8      118.46      117.48      3.15 o 
  -3   3   8        4.76        2.29      0.75 o 
  -2   3   8        0.25       -0.37      0.55 o 
  -1   3   8      160.24      139.85      4.47 o 
   0   3   8      174.08      179.20     14.79 o 
   1   3   8        1.36        0.22      0.78 o 
   2   3   8       41.83       41.23      2.26 o 
   3   3   8        0.11        0.28      2.20 o 
  -7   4   8        7.86        8.58      1.27 o 
  -6   4   8        3.00        4.06      1.00 o 
  -5   4   8       20.51       22.71      2.46 o 
  -4   4   8       14.28       10.55      1.92 o 
  -3   4   8       23.66       27.25      1.62 o 
  -2   4   8       42.20       41.98      2.47 o 
  -1   4   8       54.29       47.21      2.18 o 
   0   4   8       11.97       17.74      1.99 o 
   1   4   8        4.51        7.60      1.24 o 
   2   4   8        6.71        4.34      1.18 o 
  -6   5   8       55.38       65.91      4.47 o 
  -5   5   8        0.95        3.17      1.51 o 
  -4   5   8        5.40        6.32      1.88 o 
  -3   5   8        2.68        3.54      1.48 o 
  -2   5   8       16.35       20.86      2.24 o 
  -1   5   8       46.89       47.98      2.32 o 
   0   5   8        7.43        9.57      1.84 o 
  -5   6   8        1.19        1.48      1.44 o 
  -4   6   8        0.22       -1.51      1.01 o 
  -3   6   8       47.12       51.15      3.74 o 
  -2   6   8        7.83        9.57      1.91 o 
  -1  -7   9       29.12       32.97      2.75 o 
   0  -7   9        5.98        4.22      1.52 o 
   1  -7   9        0.66       -0.04      1.15 o 
   2  -7   9       60.68       61.51      3.78 o 
   3  -7   9       10.68       10.55      1.88 o 
   4  -7   9        1.06        1.19      1.26 o 
  -3  -6   9        6.49        5.89      1.17 o 
  -2  -6   9        0.09        1.08      0.83 o 
  -1  -6   9      168.37      173.40      7.60 o 
   0  -6   9        1.32        0.51      1.08 o 
   1  -6   9       41.00       43.96      2.94 o 
   2  -6   9        0.84        0.07      1.05 o 
   3  -6   9        3.75        3.75      1.26 o 
   4  -6   9       52.50       55.20      3.60 o 
   5  -6   9       46.75       45.42      3.34 o 
  -4  -5   9        2.29        0.73      1.42 o 
  -3  -5   9       24.53       22.61      1.54 o 
  -2  -5   9       39.85       36.51      1.84 o 
  -1  -5   9       57.59       60.83      2.39 o 
   0  -5   9        0.23        0.25      0.62 o 
   1  -5   9       67.40       66.21      3.68 o 
   2  -5   9        9.67        6.50      1.41 o 
   3  -5   9       35.73       33.42      2.54 o 
   4  -5   9        0.03        0.29      1.08 o 
   5  -5   9        0.03        0.07      1.01 o 
  -5  -4   9        7.08        4.54      1.12 o 
  -4  -4   9       61.85       58.48      2.96 o 
  -3  -4   9       45.06       46.09      2.10 o 
  -2  -4   9      109.64      103.37      3.45 o 
  -1  -4   9       12.82       16.60      1.41 o 
   0  -4   9       97.56       97.92      3.25 o 
   1  -4   9       17.09       15.41      1.14 o 
   2  -4   9        0.91        0.79      0.58 o 
   3  -4   9       32.99       31.86      2.43 o 
   4  -4   9        3.99        2.17      1.12 o 
   5  -4   9       16.90       16.77      1.92 o 
  -5  -3   9       20.17       20.03      1.50 o 
  -4  -3   9        2.50        3.30      0.85 o 
  -3  -3   9        0.01       -0.84      0.56 o 
  -2  -3   9      495.22      496.17     13.15 o 
  -1  -3   9        9.67       11.16      0.98 o 
   0  -3   9       41.35       39.91      1.72 o 
   1  -3   9       89.00       90.72      3.07 o 
   2  -3   9      257.52      276.86      7.76 o 
   3  -3   9        0.46        0.38      0.90 o 
   4  -3   9        0.13       -0.85      0.58 o 
  -6  -2   9       14.81       11.86      2.08 o 
  -5  -2   9      155.38      169.13      5.33 o 
  -4  -2   9      125.37      123.35      4.01 o 
  -3  -2   9      167.97      163.88      4.92 o 
  -2  -2   9        0.02       -0.05      0.52 o 
  -1  -2   9      119.03      110.26      3.49 o 
   0  -2   9        6.52        5.85      0.78 o 
   1  -2   9      114.51      124.77      3.90 o 
   2  -2   9       27.43       29.79      1.56 o 
   3  -2   9       17.63       14.07      1.74 o 
   5  -2   9       33.67       32.20      2.75 o 
  -6  -1   9        5.54        5.17      1.11 o 
  -5  -1   9       40.69       37.57      1.89 o 
  -4  -1   9       49.49       46.49      2.02 o 
  -3  -1   9      720.00      730.50     18.96 o 
  -2  -1   9      123.22      118.23      3.68 o 
  -1  -1   9        6.04        6.69      0.74 o 
   0  -1   9       14.30       12.28      0.94 o 
   1  -1   9      646.21      660.91     19.96 o 
   2  -1   9       76.99       67.30      3.72 o 
   4  -1   9       16.51       17.78      2.10 o 
   5  -1   9        0.14       -0.69      0.97 o 
  -7   0   9       27.21       29.50      1.92 o 
  -6   0   9       22.35       24.98      2.19 o 
  -5   0   9       68.76       69.04      3.33 o 
  -4   0   9        4.56        3.48      0.80 o 
  -3   0   9       43.58       37.88      1.69 o 
  -2   0   9       24.80       21.62      1.19 o 
  -1   0   9       20.34       26.39      3.78 o 
   0   0   9      144.84      135.27      6.14 o 
   1   0   9      674.56      686.63     25.81 o 
   3   0   9       12.21       11.37      1.19 o 
   4   0   9       14.50       12.40      1.99 o 
  -7   1   9       15.86       18.13      1.54 o 
  -6   1   9       10.87        9.76      1.19 o 
  -5   1   9      322.70      364.47     10.10 o 
  -4   1   9      202.30      206.89      7.76 o 
  -3   1   9       12.15        7.91      1.05 o 
  -2   1   9        8.77       12.83      1.07 o 
  -1   1   9       45.98       39.04      2.62 o 
   1   1   9      187.07      188.73      9.84 o 
   2   1   9       31.21       25.87      2.25 o 
   3   1   9       20.14       18.84      1.52 o 
   4   1   9        9.47        7.92      1.20 o 
  -7   2   9       31.99       32.37      2.64 o 
  -6   2   9       49.97       42.06      2.10 o 
  -5   2   9       75.34       78.47      3.21 o 
  -4   2   9      103.22      118.78      3.80 o 
  -3   2   9       15.99       13.70      1.55 o 
  -2   2   9       42.53       37.15      2.58 o 
  -1   2   9      322.82      328.80     12.70 o 
   0   2   9      125.07      142.22     12.99 o 
   1   2   9      172.50      198.00      8.54 o 
   2   2   9       23.57       25.27      1.73 o 
   3   2   9        0.14       -1.19      0.80 o 
  -7   3   9       11.73       13.04      1.81 o 
  -6   3   9       27.61       28.74      2.35 o 
  -5   3   9       64.56       73.53      2.79 o 
  -4   3   9        1.38        1.41      0.97 o 
  -3   3   9       16.57       16.62      1.27 o 
  -2   3   9       33.13       32.64      1.69 o 
  -1   3   9       56.06       57.19      2.40 o 
   0   3   9       56.37       58.71      4.09 o 
   1   3   9       61.60       70.83      4.04 o 
   2   3   9       17.84       17.35      1.64 o 
  -5   4   9       40.99       45.58      3.41 o 
  -4   4   9       18.18       17.75      2.10 o 
  -3   4   9        4.86        2.51      0.81 o 
  -2   4   9      166.29      162.68      8.98 o 
  -1   4   9       42.17       39.73      2.48 o 
   0   4   9       16.69       16.42      1.97 o 
   1   4   9        0.59        0.50      1.44 o 
  -5   5   9       24.64       29.23      2.82 o 
  -4   5   9       27.21       25.37      2.61 o 
  -3   5   9       14.11       16.55      2.20 o 
  -2   5   9        1.42        0.04      1.26 o 
  -1   5   9       13.27       12.42      1.44 o 
   0  -7  10       40.34       43.71      3.15 o 
   1  -7  10        2.38        1.48      1.33 o 
   2  -7  10       31.34       25.85      2.43 o 
   3  -7  10       11.53       13.07      2.13 o 
  -2  -6  10       63.45       67.00      3.96 o 
  -1  -6  10       22.04       25.61      2.31 o 
   0  -6  10       37.14       44.69      3.04 o 
   1  -6  10        8.02        8.59      1.73 o 
   2  -6  10        4.49        2.63      1.30 o 
   3  -6  10        0.02       -1.05      0.97 o 
   4  -6  10        1.47       -0.43      1.19 o 
  -3  -5  10        7.86        9.08      2.06 o 
  -2  -5  10       17.02       15.93      1.39 o 
  -1  -5  10      140.98      153.99      4.82 o 
   0  -5  10        0.88        0.42      0.71 o 
   1  -5  10       55.79       57.99      3.42 o 
   2  -5  10       53.61       50.91      3.23 o 
   3  -5  10      166.13      159.15      7.27 o 
   4  -5  10        1.95        1.19      1.15 o 
   5  -5  10       10.62       13.00      1.99 o 
  -4  -4  10       35.41       38.14      2.01 o 
  -3  -4  10      123.47      126.33      4.18 o 
  -2  -4  10      146.39      143.15      4.52 o 
  -1  -4  10      166.44      159.88      4.90 o 
   0  -4  10       11.26        9.59      1.00 o 
   1  -4  10        0.03       -0.80      0.53 o 
   2  -4  10       33.24       36.46      1.79 o 
   3  -4  10        4.22        4.47      1.34 o 
   4  -4  10       17.37       14.06      1.81 o 
  -5  -3  10       34.94       33.96      1.93 o 
  -4  -3  10        1.52        0.76      1.10 o 
  -3  -3  10       19.56       19.64      1.36 o 
  -2  -3  10      175.43      162.29      4.93 o 
  -1  -3  10        2.67        1.65      2.04 o 
   0  -3  10        0.98       -0.75      0.50 o 
   1  -3  10      176.59      182.49      5.47 o 
   2  -3  10      183.15      185.04      5.58 o 
   3  -3  10       96.19       99.39      3.48 o 
   4  -3  10       47.85       40.94      2.94 o 
  -6  -2  10       39.56       41.43      2.25 o 
  -5  -2  10       15.19       13.02      1.29 o 
  -4  -2  10      166.65      154.88      4.86 o 
  -3  -2  10       30.40       31.47      1.62 o 
  -2  -2  10      356.44      365.98      9.95 o 
   0  -2  10       26.74       26.19      1.42 o 
   1  -2  10       43.61       46.29      1.99 o 
   2  -2  10       17.18       18.91      1.92 o 
   3  -2  10        2.62        1.01      1.05 o 
   4  -2  10       71.36       70.04      4.19 o 
  -6  -1  10       27.99       33.71      1.99 o 
  -5  -1  10       17.96       19.48      1.41 o 
  -4  -1  10       67.76       63.45      2.55 o 
  -3  -1  10      110.54      105.43      3.48 o 
  -2  -1  10        2.08        0.12      0.60 o 
  -1  -1  10        5.02        4.19      1.41 o 
   0  -1  10       30.69       34.25      3.43 o 
   1  -1  10       14.05       14.60      1.81 o 
   2  -1  10      128.41      134.30      6.36 o 
   3  -1  10       43.29       47.42      3.23 o 
  -6   0  10       79.48       80.95      3.20 o 
  -5   0  10       66.74       67.83      2.69 o 
  -4   0  10        0.25        0.65      0.68 o 
  -3   0  10      148.80      152.27      4.62 o 
  -2   0  10        8.61        5.06      1.46 o 
  -1   0  10       27.10       25.25      2.17 o 
   0   0  10      248.70      252.01     10.46 o 
   1   0  10       12.33       12.90      1.84 o 
   2   0  10       18.98       16.42      1.99 o 
   4   0  10        6.39        3.57      1.44 o 
  -6   1  10        0.41       -1.03      0.69 o 
  -5   1  10        0.29        1.11      0.70 o 
  -4   1  10       44.88       45.77      2.01 o 
  -3   1  10        1.88       -0.56      0.70 o 
  -2   1  10       86.26       71.80      3.91 o 
  -1   1  10       38.06       29.79      2.36 o 
   0   1  10      103.48      110.02      5.50 o 
   1   1  10       17.70       16.45      1.99 o 
  -6   2  10       23.54       26.03      1.68 o 
  -5   2  10        6.20        6.91      2.13 o 
  -4   2  10       29.36       23.59      1.42 o 
  -3   2  10       19.72       18.38      1.84 o 
  -2   2  10        3.49        4.33      1.19 o 
  -1   2  10       50.22       42.48      2.91 o 
   0   2  10       32.95       35.26      2.79 o 
   1   2  10       43.29       40.78      3.12 o 
  -6   3  10        5.57       10.00      1.62 o 
  -5   3  10        3.38        1.12      1.01 o 
  -4   3  10        4.19        3.57      1.30 o 
  -3   3  10      158.51      158.48      7.15 o 
  -2   3  10        5.72        8.27      1.48 o 
  -1   3  10        6.75        5.99      1.44 o 
   0   3  10        0.01        1.70      1.23 o 
   1   3  10       23.25       24.40      1.84 o 
  -3   4  10        8.80        7.51      1.52 o 
  -2   4  10        0.06       -1.08      0.72 o 
  -1   4  10       25.96       32.62      2.95 o 
   0   4  10      139.92      150.39     10.95 o 
  -3   5  10        0.37       -0.90      1.15 o 
  -2   5  10        2.72        4.15      1.62 o 
   1  -7  11        0.32        1.23      1.30 o 
   2  -7  11        1.38        0.69      1.26 o 
  -2  -6  11       56.76       50.95      3.38 o 
  -1  -6  11       17.82       19.34      2.10 o 
   0  -6  11       52.87       55.01      3.49 o 
   1  -6  11       17.82       17.60      2.06 o 
   2  -6  11        0.27       -0.32      1.08 o 
   3  -6  11        5.79        6.71      1.62 o 
  -3  -5  11        0.00       -1.12      0.75 o 
  -2  -5  11       71.82       72.13      3.04 o 
  -1  -5  11       55.47       59.05      2.50 o 
   0  -5  11        0.98        0.11      0.71 o 
   1  -5  11       44.65       45.36      3.05 o 
   2  -5  11       51.98       59.56      3.67 o 
   3  -5  11       20.11       17.83      2.10 o 
   4  -5  11       14.22       15.72      2.02 o 
  -4  -4  11        0.36       -0.77      0.80 o 
  -3  -4  11       46.19       40.98      2.04 o 
  -2  -4  11        0.83       -0.12      0.73 o 
  -1  -4  11       75.96       82.15      3.02 o 
   0  -4  11       15.78       13.78      1.16 o 
   1  -4  11       23.56       26.95      1.60 o 
   2  -4  11       84.93       90.32      3.30 o 
   3  -4  11       75.28       78.65      4.33 o 
  -5  -3  11       25.03       29.90      1.87 o 
  -4  -3  11       10.60        6.73      1.09 o 
  -3  -3  11      167.99      165.19      5.15 o 
  -2  -3  11       60.49       63.36      2.51 o 
  -1  -3  11        0.36       -0.82      0.55 o 
   0  -3  11       16.73       14.11      1.19 o 
   1  -3  11      180.31      179.81      5.51 o 
   2  -3  11        0.09       -0.88      0.58 o 
   3  -3  11        0.73        0.11      0.94 o 
   4  -3  11       20.45       24.84      2.42 o 
  -5  -2  11        6.01        7.27      1.39 o 
  -4  -2  11        9.73       10.02      1.17 o 
  -3  -2  11        0.08        0.38      0.69 o 
  -2  -2  11       55.09       51.12      2.14 o 
  -1  -2  11       20.06       21.61      2.46 o 
   0  -2  11       38.35       40.06      2.41 o 
   1  -2  11      376.99      394.18     27.42 o 
   2  -2  11      118.67      123.80      6.01 o 
   3  -2  11       29.61       28.89      2.61 o 
   4  -2  11        3.23        0.25      1.33 o 
  -6  -1  11       29.19       32.66      2.37 o 
  -5  -1  11       78.97       84.26      3.21 o 
  -4  -1  11       27.44       31.65      1.70 o 
  -3  -1  11       12.12        9.09      0.99 o 
  -2  -1  11        4.12        4.50      0.84 o 
  -1  -1  11       82.23       90.35     11.96 o 
   0  -1  11      445.32      455.80     17.77 o 
   1  -1  11       14.68       13.41      1.95 o 
   2  -1  11        6.08        6.32      1.48 o 
   3  -1  11       65.28       57.40      3.86 o 
  -6   0  11        0.24       -0.73      0.76 o 
  -5   0  11      153.24      177.76      7.98 o 
  -4   0  11        4.44        6.07      0.92 o 
  -3   0  11       64.45       61.18      2.91 o 
  -2   0  11        5.34        5.87      1.88 o 
  -1   0  11       32.88       32.77      2.54 o 
   0   0  11       81.99       81.04      4.45 o 
   1   0  11      208.48      218.70      9.58 o 
   2   0  11       35.18       31.27      2.75 o 
   3   0  11        1.06       -0.40      1.23 o 
  -6   1  11       11.75       11.57      2.15 o 
  -5   1  11        3.38        5.36      0.94 o 
  -4   1  11        4.37        3.03      0.76 o 
  -3   1  11       20.99       21.34      2.03 o 
  -2   1  11       44.96       40.99      2.83 o 
  -1   1  11       66.56       65.15      3.82 o 
   0   1  11        2.93        0.14      0.97 o 
   1   1  11       21.90       19.21      2.28 o 
   2   1  11       44.71       41.17      3.37 o 
  -6   2  11       20.28       21.89      1.61 o 
  -5   2  11        0.18       -0.10      0.67 o 
  -4   2  11       13.69        7.19      1.48 o 
  -3   2  11       31.20       28.29      2.35 o 
  -2   2  11       17.29       18.08      1.95 o 
  -1   2  11        6.43        4.55      1.30 o 
   0   2  11       52.55       46.96      3.38 o 
   1   2  11       47.16       46.22      3.59 o 
  -5   3  11       10.86       12.86      1.77 o 
  -4   3  11       62.14       61.55      3.74 o 
  -3   3  11        1.08        1.55      1.01 o 
  -2   3  11        4.62        1.66      1.05 o 
  -1   3  11       12.27       10.69      1.88 o 
   0   3  11       25.19       31.66      2.93 o 
  -3   4  11        1.13        0.40      0.97 o 
  -2   4  11        0.33       -0.61      1.01 o 
  -1  -6  12       26.66       26.38      2.46 o 
   0  -6  12        9.04        7.51      1.70 o 
   1  -6  12        0.11       -1.19      0.94 o 
   2  -6  12        7.23       12.02      2.02 o 
  -2  -5  12       16.29       19.85      1.52 o 
  -1  -5  12        8.28        6.42      1.07 o 
   0  -5  12        0.48       -0.92      0.62 o 
   1  -5  12        2.12        1.77      1.33 o 
   2  -5  12       64.83       63.97      3.96 o 
   3  -5  12       17.23       16.41      2.10 o 
  -3  -4  12        3.99        5.75      1.10 o 
  -2  -4  12       56.90       58.27      2.51 o 
  -1  -4  12       22.83       22.75      1.51 o 
   0  -4  12        1.63        0.73      0.75 o 
   1  -4  12       11.83       14.77      1.30 o 
   2  -4  12       26.72       26.23      1.70 o 
  -4  -3  12        0.64       -1.02      0.68 o 
  -3  -3  12        0.19       -0.54      0.70 o 
  -2  -3  12        0.52       -0.07      0.85 o 
  -1  -3  12       11.47       11.09      1.16 o 
   0  -3  12       52.15       54.37      2.36 o 
   1  -3  12       13.03       17.28      1.82 o 
   2  -3  12       28.92       33.53      2.72 o 
   3  -3  12        9.17        8.81      1.73 o 
  -5  -2  12        1.35        2.25      1.02 o 
  -4  -2  12       25.25       25.91      1.62 o 
  -3  -2  12       21.08       21.79      1.46 o 
  -2  -2  12       22.23       17.25      1.61 o 
  -1  -2  12        2.98        5.30      0.89 o 
   0  -2  12       21.16       29.23      1.68 o 
   1  -2  12       10.18        8.27      1.59 o 
   2  -2  12       45.06       46.84      3.27 o 
   3  -2  12        6.99        9.24      1.95 o 
  -5  -1  12       12.65       10.64      2.67 o 
  -4  -1  12        5.74        5.09      1.30 o 
  -3  -1  12        0.51       -0.86      0.57 o 
  -2  -1  12      122.91      124.66      8.62 o 
  -1  -1  12       39.80       37.90      2.79 o 
   0  -1  12       54.87       59.61      3.71 o 
   1  -1  12        2.03        2.02      1.23 o 
   2  -1  12       36.79       40.99      3.19 o 
   3  -1  12        4.67        2.09      1.37 o 
  -5   0  12        1.66        1.66      0.85 o 
  -4   0  12        0.33       -0.88      0.58 o 
  -3   0  12        1.27       -0.38      0.62 o 
  -2   0  12       11.97        8.78      1.55 o 
  -1   0  12        3.29        1.19      1.01 o 
   0   0  12        3.29        0.61      1.08 o 
   1   0  12       96.73       95.70      5.30 o 
   2   0  12       25.56       22.43      2.46 o 
  -5   1  12       19.00       18.63      1.42 o 
  -4   1  12        0.09       -1.19      0.79 o 
  -1   1  12        1.47        0.29      1.01 o 
   0   1  12       10.36       12.35      1.99 o 
   1   1  12       24.12       24.82      2.64 o 
  -5   2  12        7.33        4.30      1.44 o 
  -4   2  12       12.75       18.24      2.10 o 
  -3   2  12        3.71        2.96      1.26 o 
  -2   2  12        7.26        4.69      1.48 o 
  -1   2  12        0.94        0.94      1.30 o 
   0   2  12      158.36      154.59      7.65 o 
  -4   3  12       25.06       29.77      2.60 o 
  -3   3  12       25.69       20.30      2.17 o 
  -2   3  12        5.70        4.62      1.44 o 
  -1   3  12        0.92        1.59      1.37 o 
  -1  -5  13        0.08       -0.47      1.12 o 
   0  -5  13       32.97       37.41      2.02 o 
   1  -5  13        0.79        1.51      1.26 o 
   2  -5  13        8.37        8.12      1.88 o 
  -3  -4  13       19.72       18.65      1.55 o 
  -2  -4  13        3.15        1.94      0.94 o 
  -1  -4  13        6.43        5.55      1.55 o 
   0  -4  13        0.02        0.10      0.75 o 
   1  -4  13       37.23       39.01      2.10 o 
   2  -4  13       20.49       24.26      1.75 o 
  -3  -3  13       14.48       13.03      1.30 o 
  -2  -3  13        0.13       -0.85      0.70 o 
  -1  -3  13      109.43      124.44      9.82 o 
   0  -3  13       38.95       45.91      2.97 o 
   1  -3  13        1.88       -0.22      1.08 o 
   2  -3  13        3.41        6.03      1.62 o 
  -4  -2  13        9.02        7.34      1.34 o 
  -3  -2  13        0.20       -0.90      0.60 o 
  -2  -2  13        0.89        0.18      0.73 o 
  -1  -2  13       18.02       18.24      1.39 o 
   0  -2  13        6.04        4.26      1.52 o 
   1  -2  13       44.37       47.23      3.37 o 
   2  -2  13       69.34       68.54      4.29 o 
  -4  -1  13       18.18       19.36      1.46 o 
  -3  -1  13        3.94        5.16      0.97 o 
  -1  -1  13        1.68        1.15      1.15 o 
   0  -1  13       14.91       13.91      2.02 o 
   1  -1  13        0.03        1.55      1.23 o 
   2  -1  13       24.18       26.77      2.75 o 
  -4   0  13       10.34       10.80      1.17 o 
  -3   0  13       55.00       56.77      3.71 o 
  -2   0  13        1.17        0.25      0.94 o 
  -1   0  13        5.04        1.62      1.26 o 
   0   0  13       22.70       24.23      2.46 o 
   1   0  13       38.75       34.90      3.01 o 
  -4   1  13       14.80       14.38      1.99 o 
  -3   1  13        5.18        5.52      1.48 o 
  -2   1  13        0.85       -0.97      1.01 o 
  -1   1  13       31.18       33.64      2.90 o 
   0   1  13        1.67        3.90      1.52 o 
  -4   2  13       43.24       39.63      3.15 o 
  -3   2  13        1.02       -0.58      1.01 o 
  -2   2  13        0.43        0.50      1.26 o 
  -1   2  13        8.99       14.69      2.13 o 
  -1  -4  14        0.31        1.48      1.23 o 
   0  -4  14        0.02        0.14      0.79 o 
   1  -4  14       13.62       12.78      1.55 o 
  -2  -3  14       21.15       25.44      1.83 o 
  -1  -3  14       63.07       67.15      3.42 o 
   0  -3  14       71.77       79.26      4.62 o 
   1  -3  14        5.93        7.15      1.66 o 
  -3  -2  14       11.81       14.50      1.37 o 
  -2  -2  14       25.86       26.72      1.75 o 
  -1  -2  14        4.36        4.65      1.48 o 
   0  -2  14       21.34       17.94      2.21 o 
   1  -2  14       27.47       34.59      2.97 o 
  -3  -1  14       32.80       39.94      3.19 o 
  -2  -1  14       48.64       52.14      3.63 o 
  -1  -1  14       25.76       21.46      2.35 o 
   0  -1  14       48.07       55.37      3.81 o 
  -3   0  14       10.21       10.26      1.88 o 
  -2   0  14        1.73       -0.18      1.15 o 
  -1   0  14        0.01        0.00      1.12 o 
   0   0  14       47.99       54.23      3.88 o 
  -2   1  14       13.64       13.01      2.17 o 
                                                 
